# Supplementary material for: Horizontal transfer of transposons between and within crustaceans and insects
Source: Mob DNA. 2014 Jan 29;5:4. doi: 10.1186/1759-8753-5-4 (PMC3922705; doi:10.1186/1759-8753-5-4)
Supplement: Additional file 4: Dataset 1 — Sequences of the Crmar2 transcripts encoding a full length, intact, and thus potentially functional transposase aligned together with the Crmar2_Avul consensus sequence (fasta format). [file 1759-8753-5-4-S4.fas]

>Locus_4678_Transcript_4/13_Confidence_0.424
GGGAGGTTAACTTTCTTTATACTTTAGGGTTTTAATACAAACAGTTTATGAATCATTTAT
TGTAATTATATAAAATACCTCATATATCTCATACAAGATCCTTATTCAGAAAATTTGGTA
CAGTTTGCAACTACATTGTAAATTTTTAAAACACAGGCTTGATCCAGAATCACTCAGATC
AGACTTGCGTTAAACTATTGTGAAAGTATAAATTGTGTTGGGAAAATTATCTAACAGTAA
ATATTTTAAGAACAAAATATGAATCAATATATTATTAATTTCAAGCCAAGGCACTTCGGT
ATTTTTGTTCACTATTTTCATATGTTTGCAAAACTCAAACCAACTGATGCTCATCGAAGG
ATTTATAAAGTTTATAGGGCTAATCTAGTATCCACAAAATCAATCTCAGTATGGTATCCA
AAATTCAAAAATGAACAGAAACCCATAGATAAATTTGACTGAGGAAAATGTTAAAAGAGT
TAAGGATCTGATTTTGTCAAATAAAAATTTGAAAGATCATGAAATAGAAAAGATTTTGGG
CATACCTAAATCTACTGTTCAAAAGATACTATGTGAAAATCATCATTTTTGGGAAGAGTT
GGCAAGACTTACTCAATTTGAACCATGGAAAGATACACAATGGAGCAACGTGTTAAAGTT
ATTCAGGCTTATTATGAAAATGGGCATTCAAATCAAAATGCATATCGTGCACTTCGTGAT
TTTTTTGGTCAATTTAATCGTCCAAATGTGCGTACAATCGGAAAAATCGTGAAAAAATTT
GAGCAAACCGGGTCTGTAGGAGATTTGAAAAGACCAGTGCATGCTCGTACAGCTCGTACT
GCAGAAAATATTGCTGCTGTTCGCGATAGTGTGGCTGAGGAGCCATCCACTTCAACTCGT
CGTCGTGCCCAACAATTGCACCTCTCACGCTCGTCGTTGATGAACATTATGCATAAAGAC
TTGCATTTAAACGCTTACAAGGTGCAATTGACTCAAGAACTAAAGCCTCTTGACCATACA
AAACGTCGTCAATGGTCAGAATGGTGGCAAGAAATGGCAACAGTGGATGATCAATTTTCG
AGGAAAATCATCTTCAGTGATGAGGCACATTTTCACCTCAGTGGATTCGTCAATAAGCAG
AATTGCCGCATTTGGGCGAATGCTAATCCAAGAGTGATTGTCGAAAAACCAATGCACCCA
CAAAGAGTGACTGTTTGGTGTGGTTTATGGGCTGGCGGCATCATCGGGCCGTATTTTTTC
CAAAATGAGGCCGGTCAGGCAGTTACTGTGAATGGTGTTCGCTATCGTGAGATGATAACG
AACTTTTTATGGCACGAATTGGAAGGTATGGATGTGGACGATATGTGGTTTCAACAGGAC
GGTGCCACTTGCCACACAGCTAACGAAACAATGGCTATTTTGCGCGACAAATTCAATGGC
CGTGTTATCTCACGTGGTGGCGATGTCAATTGGCCGCCAAGATCATGTGATTTGACACCG
TTGGACTTCTTTCTTTGGGGTTATTTGAAAGAAAAGGTGTACGTCGATAAGCCAGCAACA
ATTCAAGAGCTAAAGGATGAGATAATTCGGCACATTAACGGCATAGAACCCCAATTATGC
CTCAGCGTCATCGAAAATTTGGACCATCGGATGGAGGTGTGCCGCCGAGGTCGCGGCGGC
CATTTGGCCGATATTTTGTTCCAAATTGACCATGAAGAATATTAAGCAGAAAAAGAAGGG
AAAAA-------------------------------------------------------
------------------------------------------------------------
------------------------------------------------------------
------------------------------------------------------------
-------------------------------------------------
>Locus_4678_Transcript_5/13_Confidence_0.333
GGGAGGTTAACTTTCTTTATACTTTAGGGTTTTAATACAAACAGTTTATGAATCATTTAT
TGTAATTATATAAAATACCTCATATATCTCATACAAGATCCTTATTCAGAAAATTTGGTA
CAGTTTGCAACTACATTGTAAATTTTTAAAACACAGGCTTGATCCAGAATCACTCAGATC
AGACTTGCGTTAAACTATTGTGAAAGTATAAATTGTGTTGGGAAAATTATCTAACAGTAA
ATATTTTAAGAACAAAATATGAATCAATATATTATTAATTTCAAGCCAAGGCACTTCGGT
ATTTTTGTTCACTATTTTCATATGTTTGCAAAACTCAAACCAACTGATGCTCATCGAAGG
ATTTATAAAGTTTATAGGGCTAATCTAGTATCCACAAAATCAATCTCAGTATGGTATCCA
AAATTCAAAAATGAACAGAAACCCATAGATAAATTTGACTGAGGAAAATGTTAAAAGAGT
TAAGGATCTGATTTTGTCAAATAAAAATTTGAAAGATCATGAAATAGAAAAGATTTTGGG
CATACCTAAATCTACTGTTCAAAAGATACTATGTGAAAATCATCATTTTTGGGAAGAGTT
GGCAAGACTTACTCAATTTGAACCATGGAAAGATACACAATGGAGCAACGTGTTAAAGTT
ATTCAGGCTTATTATGAAAATGGGCATTCAAATCAAAATGCATATCGTGCACTTCGTGAT
TTTTTTGGTCAATTTAATCGTCCAAATGTGCGTACAATCGGAAAAATCGTGAAAAAATTT
GAGCAAACCGGGTCTGTAGGAGATTTGAAAAGACCAGTGCATGCTCGTACAGCTCGTACT
GCAGAAAATATTGCTGCTGTTCGCGATAGTGTGGCTGAGGAGCCATCCACTTCAACTCGT
CGTCGTGCCCAACAATTGCACCTCTCACGCTCGTCGTTGATGAACATTATGCATAAAGAC
TTGCATTTAAACGCTTACAAGGTGCAATTGACTCAAGAACTAATAGTGCCTGATGTGATT
GA--TTCAGCTCCTTCCAAGAAAGT-----------------------------------
------------------------------------------------------------
------------------------------------------------------------
------------------------------------------------------------
------------------------------------------------------------
------------------------------------------------------------
------------------------------------------------------------
------------------------------------------------------------
------------------------------------------------------------
------------------------------------------------------------
------------------------------------------------------------
------------------------------------------------------------
------------------------------------------------------------
------------------------------------------------------------
------------------------------------------------------------
------------------------------------------------------------
-------------------------------------------------
>Locus_4678_Transcript_9/13_Confidence_0.455
GGGAGGTTAACTTTCTTTATACTTTAGGGTTTTAATACAAACAGTTTATGAATCATTTAT
TGTAATTATATAAAATACCTCATATATCTCATACAAGATCCTTATTCAGAAAATTTGGTA
CAGTTTGCAACTACATTGTAAATTTTTAAAACACAGGCTTGATCCAGAATCACTCAGATC
AGACTTGCGTTAAACTATTGTGAAAGTATAAATTGTGTTGGGAAAATTATCTAACAGTAA
ATATTTTAAGAACAAAATATGAATCAATATATTATTAATTTCAAGCCAAGGCACTTCGGT
ATTTTTGTTCACTATTTTCATATGTTTGCAAAACTCAAACCAACTGATGCTCATCGAAGG
ATTTATAAAGTTTATAGGGCTAATCTAGTATCCACAAAATCAATCTCAGTATGGTATCCA
AAATTCAAAAATGAACAGAAACCCATAGATAAATTTGACTGAGGAAAATGTTAAAAGAGT
TAAGGATCTGATTTTGTCAAATAAAAATTTGAAAGATCATGAAATAGAAAAGATTTTGGG
CATACCTAAATCTACTGTTCAAAAGATACTATGTGAAAATCATCATTTTTGGGAAGAGTT
GGCAAGACTTACTCAATTTGAACCATGGAAAGATACACAATGGAGCAACGTGTTAAAGTT
ATTCAGGCTTATTATGAAAATGGGCATTCAAATCAAAATGCATATCGTGCACTTCGTGAT
TTTTTTGGTCAATTTAATCGTCCAAATGTGCGTACAATCGGAAAAATCGTGAAAAAATTT
GAGCAAACCGGGTCTGTAGGAGATTTGAAAAGACCAGTGCATGCTCGTACAGCTCGTACT
GCAGAAAATATTGCTGCTGTTCGCGATAGTGTGGCTGAGGAGCCATCCACTTCAACTCGT
CGTCGTGCCCAACAATTGCACCTCTCACGCTCGTCGTTGATGAACATTATGCATAAAGAC
TTGCATTTAAACGCTTACAAGGTGCAATTGACTCAAGAACTAAAGCCTCTTGACCATACA
AAACGTCGTCAATGGTCAGAATGGTGGCAAGAAATGGCAACAGTGGATGATCAATTTTCG
AGGAAAATCATCTTCAGTGATGAGGCACATTTTCACCTCAGTGGATTCGTCAATAAGCAG
AATTGCCGCATTTGGGCGAATGCTAATCCAAGAGTGATTGTCGAAAAACCAATGCACCCA
CAAAGAGTGACTGTTTGGTGTGGTTTATGGGCTGGCGGCATCATCGGGCCGTATTTTTTC
CAAAATGAGGCCGGTCAGGCAGTTACTGTGAATGGTGTTCGCTATCGTGAGATGATAACG
AACTTTTTATGGCACGAATTGGAAGGTATGGATGTGGACGATATGTGGTTTCAACAGGAC
GGTGCCACTTGCCACACAGCTAACGAAACAATGGCTATTTTGCGCGACAAATTCAATGGC
CGTGTTATCTCACGTGGTGGCGATGTCAATTGGCCGCCAAGATCATGTGATTTGACACCG
TTGGACTTCTTTCTTTGGGGTTATTTGAAAGAAAAGGTGTACGTCGATAAGCCAGCAACA
ATTCAAGAGCTAAAGGATGAGATAATTCGGCACATTAACGGCATAGAACCCCAATTATGC
CTCAGCGTCATCGAAAATTTGGACCATCGGATGGAGGTGTGCCGCCGAGGTCGCGGCGGC
CATTTGGCCGATATTTTGTTCCATACATAATTGAACCATACCATATTATCATAATAAAAA
GAAATGACAATAAATTCCTAAGTAATTTGTGTTTTATTCAAAATCAACATCGGCCCTTAA
AATTTAACCACCCTTTACTTTAAAATTTCAGAATAATTATTGATTAGTTCTTGACAAAGA
TACAATTGTGCGTGAAGATTATTCTGTTACAGAAACATTGCCAGACTTGAATTTTGTTGA
ATCTTAATGAAGTTTAGTTATTAAACATTTACACAGTATTATACGTTGTTGAATCTAAAA
TACCCAATTTTTGAGGAAATGTCAATAAATCTTTCAGGTTGCAATGTCTGGCTCTGTATT
GTTTTAT
>Locus_4678_Transcript_12/13_Confidence_0.394
---AGGTTAACTTTCTTTATACTTTAGGGTTTTAATACAAACAGTTTATGAATCATTTAT
TGTAATTATATAAAATACCTCATATATCTCATACAAGATCCTTATTCAGAAAATTTGGTA
CAGTTTGCAACTACATTGTAAATTTTTAAAACACAGGCTTGATCCAGAATCACTCAGATC
AGACTTGCGTTAAACTATTGTGAAAGTATAAATTGTGTTGGGAAAATTATCTAACAGTAA
ATATTTTAAGAACAAAATATGAATCAATATATTATTAATTTCAAGCCAAGGCACTTCGGT
ATTTTTGTTCACTATTTTCATATGTTTGCAAAACTCAAACCAACTGATGCTCATCGAAGG
ATTTATAAAGTTTATAGGGCTAATCTAGTATCCACAAAATCAATCTCAGTATGGTATCCA
AAATTCAAAAATGAACAGAAACCCATAGATAAATTTGACTGAGGAAAATGTTAAAAGAGT
TAAGGATCTGATTTTGTCAAATAAAAATTTGAAAGATCATGAAATAGAAAAGATTTTGGG
CATACCTAAATCTACTGTTCAAAAGATACTATGTGAAAATCATCATTTTTGGGAAGAGTT
GGCAAGACTTACTCAATTTGAACCATGGAAAGATACACAATGGAGCAACGTGTTAAAGTT
ATTCAGGCTTATTATGAAAATGGGCATTCAAATCAAAATGCATATCGTGCACTTCGTGAT
TTTTTTGGTCAATTTAATCGTCCAAATGTGCGTACAATCGGAAAAATCGTGAAAAAATTT
GAGCAAACCGGGTCTGTAGGAGATTTGAAAAGACCAGTGCATGCTCGTACAGCTCGTACT
GCAGAAAATATTGCTGCTGTTCGCGATAGTGTGGCTGAGGAGCCATCCACTTCAACTCGT
CGTCGTGCCCAACAATTGCACCTCTCACGCTCGTCGTTGATGAACATTATGCATAAAGAC
TTGCATTTAAACGCTTACAAGGTGCAATTGACTCAAGAACTAAAGCCTCTTGACCATACA
AAACGTCGTCAATGGTCAGAATGGTGGCAAGAAATGGCAACAGTGGATGATCAATTTTCG
AGGAAAATCATCTTCAGTGATGAGGCACATTTTCACCTCAGTGGATTCGTCAATAAGCAG
AATTGCCGCATTTGGGCGAATGCTAATCCAAGAGTGATTGTCGAAAAACCAATGCACCCA
CAAAGAGTGACTGTTTGGTGTGGTTTATGGGCTGGCGGCATCATCGGGCCGTATTTTTTC
CAAAATGAGGCCGGTCAGGCAGTTACTGTGAATGGTGTTCGCTATCGTGAGATGATAACG
AACTTTTTATGGCACGAATTGGAAGGTATGGATGTGGACGATATGTGGTTTCAACAGGAC
GGTGCCACTTGCCACACAGCTAACGAAACAATGGCTATTTTGCGCGACAAATTCAATGGC
CGTGTTATCTCACGTGGTGGCGATGTCAATTGGCCGCCAAGATCATGTGATTTGACACCG
TTGGACTTCTTTCTTTGGGGTTATTTGAAAGAAAAGGTGTACGTCGATAAGCCAGCAACA
ATTCAAGAGCTAAAGGATGAGATAATTCGGCACATTAACGGCATAGAACCCCAATTATGC
CTCAGCGTCATCGAAAATTTGGACCATCGGATGGAGGTGTGCCGCCGAGGTCGCGGCGGC
CATTTGGCCGATATTTTGTTCCATACATAATTGAACCATACCATATTATCATAATAAAAA
GAAATGACAATAAATTCCTAAGTAATTTGTGTTTTATTCAAAATCAACATCGGCCCTTAA
AATTTAACCACCCTT---------------------------------------------
------------------------------------------------------------
------------------------------------------------------------
-------------------------------------------------
>Locus_4678_Transcript_13/13_Confidence_0.455
GGGAGGTTAACTTTCTTTATACTTTAGGGTTTTAATACAAACAGTTTATGAATCATTTAT
TGTAATTATATAAAATACCTCATATATCTCATACAAGATCCTTATTCAGAAAATTTGGTA
CAGTTTGCAACTACATTGTAAATTTTTAAAACACAGGCTTGATCCAGAATCACTCAGATC
AGACTTGCGTTAAACTATTGTGAAAGTATAAATTGTGTTGGGAAAATTATCTAACAGTAA
ATATTTTAAGAACAAAATATGAATCAATATATTATTAATTTCAAGCCAAGGCACTTCGGT
ATTTTTGTTCACTATTTTCATATGTTTGCAAAACTCAAACCAACTGATGCTCATCGAAGG
ATTTATAAAGTTTATAGGGCTAATCTAGTATCCACAAAATCAATCTCAGTATGGTATCCA
AAATTCAAAAATGAACAGAAACCCATAGATAAATTTGACTGAGGAAAATGTTAAAAGAGT
TAAGGATCTGATTTTGTCAAATAAAAATTTGAAAGATCATGAAATAGAAAAGATTTTGGG
CATACCTAAATCTACTGTTCAAAAGATACTATGTGAAAATCATCATTTTTGGGAAGAGTT
GGCAAGACTTACTCAATTTGAACCATGGAAAGATACACAATGGAGCAACGTGTTAAAGTT
ATTCAGGCTTATTATGAAAATGGGCATTCAAATCAAAATGCATATCGTGCACTTCGTGAT
TTTTTTGGTCAATTTAATCGTCCAAATGTGCGTACAATCGGAAAAATCGTGAAAAAATTT
GAGCAAACCGGGTCTGTAGGAGATTTGAAAAGACCAGTGCATGCTCGTACAGCTCGTACT
GCAGAAAATATTGCTGCTGTTCGCGATAGTGTGGCTGAGGAGCCATCCACTTCAACTCGT
CGTCGTGCCCAACAATTGCACCTCTCACGCTCGTCGTTGATGAACATTATGCATAAAGAC
TTGCATTTAAACGCTTACAAGGTGCAATTGACTCAAGAACTAAAGCCTCTTGACCATACA
AAACGTCGTCAATGGTCAGAATGGTGGCAAGAAATGGCAACAGTGGATGATCAATTTTCG
AGGAAAATCATCTTCAGTGATGAGGCACATTTTCACCTCAGTGGATTCGTCAATAAGCAG
AATTGCCGCATTTGGGCGAATGCTAATCCAAGAGTGATTGTCGAAAAACCAATGCACCCA
CAAAGAGTGACTGTTTGGTGTGGTTTATGGGCTGGCGGCATCATCGGGCCGTATTTTTTC
CAAAATGAGGCCGGTCAGGCAGTTACTGTGAATGGTGTTCGCTATCGTGAGATGATAACG
AACTTTTTATGGCACGAATTGGAAGGTATGGATGTGGACGATATGTGGTTTCAACAGGAC
GGTGCCACTTGCCACACAGCTAACGAAACAATGGCTATTTTGCGCGACAAATTCAATGGC
CGTGTTATCTCACGTGGTGGCGATGTCAATTGGCCGCCAAGATCATGTGATTTGACACCG
TTGGACTTCTTTCTTTGGGGTTATTTGAAAGAAAAGGTGTACGTCGATAAGCCAGCAACA
ATTCAAGAGCTAAAGGATGAGATAATTCGGCACATTAACGGCATAGAACCCCAATTATGC
CTCAGCGTCATCGAAAATTTGGACCATCGGATGGAGGTGTGCCGCCGAGGTCGCGGCGGC
CATTTGGCCGATATTTTGTTCCATACATAATTGAACCATACCATATTATCATAATAAAAA
GAAATGACAATAAATTCCTAAGTAATTTGTGTTTTATTCAAAATCAACATCGGCCCTTAA
AATTTAACCACCCTT---------------------------------------------
------------------------------------------------------------
------------------------------------------------------------
-------------------------------------------------
>Locus_4678_Transcript_11/13_Confidence_0.333
------------------------------------------------------------
------------------------------------------------------------
------------------------------------------------------------
------------------------------------------------------------
------------------------------------------------------------
------------------------------------------------------------
------------------------------------------------------------
------------------------------CATAATCGCTATTCGACACCAAAACTTAAA
TTTTATTACAATATATATATATATATATATAAAGGGTGGTTAAATTGTATGGGCCGATGT
TGAATGTGAACCACACCTAAACGTCAAGTTTTTTACTGCATTTCATTTTACTTTTTTCAA
TTTCAGACTTACTCAATTTGAACCATGGAAAGATACACAATGGAGCAACGTGTTAAAGTT
ATTCAGGCTTATTATGAAAATGGGCATTCAAATCAAAATGCATATCGTGCACTTCGTGAT
TTTTTTGGTCAATTTAATCGTCCAAATGTGCGTACAATCGGAAAAATCGTGAAAAAATTT
GAGCAAACCGGGTCTGTAGGAGATTTGAAAAGACCAGTGCATGCTCGTACAGCTCGTACT
GCAGAAAATATTGCTGCTGTTCGCGATAGTGTGGCTGAGGAGCCATCCACTTCAACTCGT
CGTCGTGCCCAACAATTGCACCTCTCACGCTCGTCGTTGATGAACATTATGCATAAAGAC
TTGCATTTAAACGCTTACAAGGTGCAATTGACTCAAGAACTAAAGCCTCTTGACCATACA
AAACGTCGTCAATGGTCAGAATGGTGGCAAGAAATGGCAACAGTGGATGATCAATTTTCG
AGGAAAATCATCTTCAGTGATGAGGCACATTTTCACCTCAGTGGATTCGTCAATAAGCAG
AATTGCCGCATTTGGGCGAATGCTAATCCAAGAGTGATTGTCGAAAAACCAATGCACCCA
CAAAGAGTGACTGTTTGGTGTGGTTTATGGGCTGGCGGCATCATCGGGCCGTATTTTTTC
CAAAATGAGGCCGGTCAGGCAGTTACTGTGAATGGTGTTCGCTATCGTGAGATGATAACG
AACTTTTTATGGCACGAATTGGAAGGTATGGATGTGGACGATATGTGGTTTCAACAGGAC
GGTGCCACTTGCCACACAGCTAACGAAACAATGGCTATTTTGCGCGACAAATTCAATGGC
CGTGTTATCTCACGTGGTGGCGATGTCAATTGGCCGCCAAGATCATGTGATTTGACACCG
TTGGACTTCTTTCTTTGGGGTTATTTGAAAGAAAAGGTGTACGTCGATAAGCCAGCAACA
ATTCAAGAGCTAAAGGATGAGATAATTCGGCACATTAACGGCATAGAACCCCAATTATGC
CTCAGCGTCATCGAAAATTTGGACCATCGGATGGAGGTGTGCCGCCGAGGTCGCGGCGGC
CATTTGGCCGATATTTTGTTCCATACATAATTGAACCATACCATATTATCATAATAAAAA
GAAATGACAATAAATTCCTAAGTAATTTGTGTTTTATTCAAAATCAACATCGGCCCTTAA
AATTTAACCACCCTT---------------------------------------------
------------------------------------------------------------
------------------------------------------------------------
-------------------------------------------------
>Locus_4678_Transcript_6/13_Confidence_0.273
------------------------------------------------------------
------------------------------------------------------------
------------------------------------------------------------
------------------------------------------------------------
------------------------------------------------------------
------------------------------------------------------------
------------------------------------------------------------
------------------------------------------------------------
------------------------------------------------------------
--------------------------ACTTGGAAGTTATTAGAGGTTAATTAACTGTTAC
AAAATAACTTACTCAATTTGAACCATGGAAAGATACACAATGGAGCAACGTGTTAAAGTT
ATTCAGGCTTATTATGAAAATGGGCATTCAAATCAAAATGCATATCGTGCACTTCGTGAT
TTTTTTGGTCAATTTAATCGTCCAAATGTGCGTACAATCGGAAAAATCGTGAAAAAATTT
GAGCAAACCGGGTCTGTAGGAGATTTGAAAAGACCAGTGCATGCTCGTACAGCTCGTACT
GCAGAAAATATTGCTGCTGTTCGCGATAGTGTGGCTGAGGAGCCATCCACTTCAACTCGT
CGTCGTGCCCAACAATTGCACCTCTCACGCTCGTCGTTGATGAACATTATGCATAAAGAC
TTGCATTTAAACGCTTACAAGGTGCAATTGACTCAAGAACTAAAGCCTCTTGACCATACA
AAACGTCGTCAATGGTCAGAATGGTGGCAAGAAATGGCAACAGTGGATGATCAATTTTCG
AGGAAAATCATCTTCAGTGATGAGGCACATTTTCACCTCAGTGGATTCGTCAATAAGCAG
AATTGCCGCATTTGGGCGAATGCTAATCCAAGAGTGATTGTCGAAAAACCAATGCACCCA
CAAAGAGTGACTGTTTGGTGTGGTTTATGGGCTGGCGGCATCATCGGGCCGTATTTTTTC
CAAAATGAGGCCGGTCAGGCAGTTACTGTGAATGGTGTTCGCTATCGTGAGATGATAACG
AACTTTTTATGGCACGAATTGGAAGGTATGGATGTGGACGATATGTGGTTTCAACAGGAC
GGTGCCACTTGCCACACAGCTAACGAAACAATGGCTATTTTGCGCGACAAATTCAATGGC
CGTGTTATCTCACGTGGTGGCGATGTCAATTGGCCGCCAAGATCATGTGATTTGACACCG
TTGGACTTCTTTCTTTGGGGTTATTTGAAAGAAAAGGTGTACGTCGATAAGCCAGCAACA
ATTCAAGAGCTAAAGGATGAGATAATTCGGCACATTAACGGCATAGAACCCCAATTATGC
CTCAGCGTCATCGAAAATTTGGACCATCGGATGGAGGTGTGCCGCCGAGGTCGCGGCGGC
CATTTGGCCGATATTTTGTTCCATACATAATTGAACCATACCATATTATCATAATAAAAA
GAAATGACAATAAATTCCTAAGTAATTTGTGTTTTATTCAAAATCAACATCGGCCCTTAA
AATTTAACCACCCTT---------------------------------------------
------------------------------------------------------------
------------------------------------------------------------
-------------------------------------------------
>Locus_4678_Transcript_7/13_Confidence_0.333
------------------------------------------------------------
------------------------------------------------------------
------------------------------------------------------------
------------------------------------------------------------
------------------------------------------------------------
------------------------------------------------------------
------------------------------------------------------------
------------------------------------------------------------
------------------------------------------------------------
---------------------------TTAAGAAGAATTACTTTGTATGAGTAGAAGAAA
CATAAGACTTACTCAATTTGAACCATGGAAAGATACACAATGGAGCAACGTGTTAAAGTT
ATTCAGGCTTATTATGAAAATGGGCATTCAAATCAAAATGCATATCGTGCACTTCGTGAT
TTTTTTGGTCAATTTAATCGTCCAAATGTGCGTACAATCGGAAAAATCGTGAAAAAATTT
GAGCAAACCGGGTCTGTAGGAGATTTGAAAAGACCAGTGCATGCTCGTACAGCTCGTACT
GCAGAAAATATTGCTGCTGTTCGCGATAGTGTGGCTGAGGAGCCATCCACTTCAACTCGT
CGTCGTGCCCAACAATTGCACCTCTCACGCTCGTCGTTGATGAACATTATGCATAAAGAC
TTGCATTTAAACGCTTACAAGGTGCAATTGACTCAAGAACTAAAGCCTCTTGACCATACA
AAACGTCGTCAATGGTCAGAATGGTGGCAAGAAATGGCAACAGTGGATGATCAATTTTCG
AGGAAAATCATCTTCAGTGATGAGGCACATTTTCACCTCAGTGGATTCGTCAATAAGCAG
AATTGCCGCATTTGGGCGAATGCTAATCCAAGAGTGATTGTCGAAAAACCAATGCACCCA
CAAAGAGTGACTGTTTGGTGTGGTTTATGGGCTGGCGGCATCATCGGGCCGTATTTTTTC
CAAAATGAGGCCGGTCAGGCAGTTACTGTGAATGGTGTTCGCTATCGTGAGATGATAACG
AACTTTTTATGGCACGAATTGGAAGGTATGGATGTGGACGATATGTGGTTTCAACAGGAC
GGTGCCACTTGCCACACAGCTAACGAAACAATGGCTATTTTGCGCGACAAATTCAATGGC
CGTGTTATCTCACGTGGTGGCGATGTCAATTGGCCGCCAAGATCATGTGATTTGACACCG
TTGGACTTCTTTCTTTGGGGTTATTTGAAAGAAAAGGTGTACGTCGATAAGCCAGCAACA
ATTCAAGAGCTAAAGGATGAGATAATTCGGCACATTAACGGCATAGAACCCCAATTATGC
CTCAGCGTCATCGAAAATTTGGACCATCGGATGGAGGTGTGCCGCCGAGGTCGCGGCGGC
CATTTGGCCGATATTTTGTTCCATACATAATTGAACCATACCATATTATCATAATAAAAA
GAAATGACAATAAATTCCTAAGTAATTTGTGTTTTATTCAAAATCAACATCGGCCCTTAA
AATTTAACCACCCTT---------------------------------------------
------------------------------------------------------------
------------------------------------------------------------
-------------------------------------------------
>>Crmar2_Avul
------------------------------------------------------------
------------------------------------------------------------
------------------------------------------------------------
------------------------------------------------------------
------------------------------------------------------------
------------------------------------------------------------
------------------------------------------------------------
------------------------------------------------------------
-------------------------------AAGGGTGGTTAAATTGTATGGGCCGATGT
TGAATGTGAACCACACCTAAACGTCAAGTTTTTTACTGCATTTCATTTTACTTTTTTCAA
TTTCAGACTTACTCAATTTGAACCATGGAAAGATACACAATGGAGCAACGTGTTAAAGTT
ATTCAGGCTTATTATGAAAATGGGCATTCAAATCAAAATGCATATCGTGCACTTCGTGAT
TTTTTTGGTCAATTTAATCGTCCAAATGTGCGTACAATCGGAAAAATCGTGAAAAAATTT
GAGCAAACCGGGTCTGTAGGAGATTTGAAAAGACCAGTGCATGCTCGTACAGCTCGTACT
GCAGAAAATATTGCTGCTGTTCGCGATAGTGTGGCTGAGGAGCCATCCACTTCAACTCGT
CGTCGTGCCCAACAATTGCACCTCTCACGCTCGTCGTTGATGAACATTATGCATAAAGAC
TTGCATTTAAACGCTTACAAGGTGCAATTGACTCAAGAACTAAAGCCTCTTGACCATACA
AAACGTCGTCAATGGTCAGAATGGTGGCAAGAAATGGCAACAGTGGATGATCAATTTTCG
AGGAAAATCATCTTCAGTGATGAGGCACATTTTCACCTCAGTGGATTCGTCAATAAGCAG
AATTGCCGCATTTGGGCGAATGCTAATCCAAGAGTGATTGTCGAAAAACCAATGCACCCA
CAAAGAGTGACTGTTTGGTGTGGTTTATGGGCTGGCGGCATCATCGGGCCGTATTTTTTC
CAAAATGAGGCCGGTCAGGCAGTTACTGTGAATGGTGTTCGCTATCGTGAGATGATAACG
AACTTTTTATGGCACGAATTGGAAGGTATGGATGTGGACGATATGTGGTTTCAACAGGAC
GGTGCCACTTGCCACACAGCTAACGAAACAATGGCTATTTTGCGCGACAAATTCAATGGC
CGTGTTATCTCACGTGGTGGCGATGTCAATTGGCCGCCAAGATCATGTGATTTGACACCG
TTGGACTTCTTTCTTTGGGGTTATTTGAAAGAAAAGGTGTACGTCGATAAGCCAGCAACA
ATTCAAGAGCTAAAGGATGAGATAATTCGGCACATTAACGGCATAGAACCCCAATTATGC
CTCAGCGTCATCGAAAATTTGGACCATCGGATGGAGGTGTGCCGCCGAGGTCGCGGCGGC
CATTTGGCCGATATTTTGTTCCATACATAATTGAACCATACCATATTATCATAATAAAAA
GAAATGACAATAAATTCCTAAGTAATTTGTGTTTTATTCAAAATCAACATCGGCCCTTAA
AATTTAACCACCCTT
