# Supplementary material for: Horizontal transfer of transposons between and within crustaceans and insects
Source: Mob DNA. 2014 Jan 29;5:4. doi: 10.1186/1759-8753-5-4 (PMC3922705; doi:10.1186/1759-8753-5-4)
Supplement: Additional file 7: Dataset 2 — Consensus sequences of Crmar2 and Mariner-5 elements reconstructed in this study (fasta format). [file 1759-8753-5-4-S7.txt]

>Crmar2_Avul
AAGGGTGGTTAAATTGTATGGGCCGATGTTGAATGTGAACCACACCTAAACGTCAAGTTT
TTTACTGCATTTCATTTTACTTTTTTCAATTTCAGACTTACTCAATTTGAACCATGGAAA
GATACACAATGGAGCAACGTGTTAAAGTTATTCAGGCTTATTATGAAAATGGGCATTCAA
ATCAAAATGCATATCGTGCACTTCGTGATTTTTTTGGTCAATTTAATCGTCCAAATGTGC
GTACAATCGGAAAAATCGTGAAAAAATTTGAGCAAACCGGGTCTGTAGGAGATTTGAAAA
GACCAGTGCATGCTCGTACAGCTCGTACTGCAGAAAATATTGCTGCTGTTCGCGATAGTG
TGGCTGAGGAGCCATCCACTTCAACTCGTCGTCGTGCCCAACAATTGCACCTCTCACGCT
CGTCGTTGATGAACATTATGCATAAAGACTTGCATTTAAACGCTTACAAGGTGCAATTGA
CTCAAGAACTAAAGCCTCTTGACCATACAAAACGTCGTCAATGGTCAGAATGGTGGCAAG
AAATGGCAACAGTGGATGATCAATTTTCGAGGAAAATCATCTTCAGTGATGAGGCACATT
TTCACCTCAGTGGATTCGTCAATAAGCAGAATTGCCGCATTTGGGCGAATGCTAATCCAA
GAGTGATTGTCGAAAAACCAATGCACCCACAAAGAGTGACTGTTTGGTGTGGTTTATGGG
CTGGCGGCATCATCGGGCCGTATTTTTTCCAAAATGAGGCCGGTCAGGCAGTTACTGTGA
ATGGTGTTCGCTATCGTGAGATGATAACGAACTTTTTATGGCACGAATTGGAAGGTATGG
ATGTGGACGATATGTGGTTTCAACAGGACGGTGCCACTTGCCACACAGCTAACGAAACAA
TGGCTATTTTGCGCGACAAATTCAATGGCCGTGTTATCTCACGTGGTGGCGATGTCAATT
GGCCGCCAAGATCATGTGATTTGACACCGTTGGACTTCTTTCTTTGGGGTTATTTGAAAG
AAAAGGTGTACGTCGATAAGCCAGCAACAATTCAAGAGCTAAAGGATGAGATAATTCGGC
ACATTAACGGCATAGAACCCCAATTATGCCTCAGCGTCATCGAAAATTTGGACCATCGGA
TGGAGGTGTGCCGCCGAGGTCGCGGCGGCCATTTGGCCGATATTTTGTTCCATACATAAT
TGAACCATACCATATTATCATAATAAAAAGAAATGACAATAAATTCCTAAGTAATTTGTG
TTTTATTCAAAATCAACATCGGCCCTTAAAATTTAACCACCCTT

>Crmar2_Dbip
AAGGGTGGTTAAATTGTAAGGGCCGATGTTGAATGTGAACCACACCTAAACGCCAAGTTT
TTTTCCGAAAATTATTTGACATTTCTVTATTTCAGACTTACTCAATTTGAACCATGGAGA
GATACACAATCCAACAACGTGTTAAAGTTATCCAGACTGCAAATGGGCGTTCAA
ATCAAAATGCATATCGTGCACTTCGTGTTTTTTTTGGTCAATTTGATCGTCCAAATGTGC
GTACWATCGCAAAAATCGTGGAAAAATTCGAGCGAACCGGGTCTGTAGAAGATGTGAGAA
CACCAGTGCATGCTCGTACAGCTCGGTTTATGGG
CTGGCGGCATCATCGGGCCCGTAGTTTTTCAAAATGAGGCCGGTCAGGCAGTGACTGTGA
ATGGTGTTCGCTATCGTGAGATGATAACGAACTTTTTATGGCCCGAATTGGAAGATATGG
ATGTGGACGATATGTGGTTTCAGCAGGACGGTGCCACTTGCCACACAGCTAACGAAACAA
TGGCTCTTTTGCGCAACAAATTCAATGGCCGTGTTATCTCACGTAATGGCGATGTCAATT
GGCCGCCAAGATCATGTGATTTGACACCGTTNGACTTTTTTCTTTGGGGTTATTTAAAAG
AAAAGGTGTACATCGGTAAGCCAGCAACAATTCAAGAGCTAAAGGATGAGATAATTCGGC
ACATTAACGGCATAGAACCTCCATTATGCCTCAGGGACATCGAAAATTTGGACCATCGGA
TGGAGGTGTGCCGCCGTGGTCGCGGCGCCCATTTGGCCGATATTTTGTTCCATACATAAT
TGAATAATACCAATATATCATAATAAAAA--AATTACAATAATTTCCTAAATAGTTTGTG
TTTTATTCAAAATCAACATCGGCCCTTGAAATTTAACCACCCTT

>Mariner-5_Avul
CGAGGGCAGTCCGATAAGTACTTAGCCTCACCGCCCGATGGCGCCACTATCGCAAGAGAAATTTACTATCGTGTAGTACATTCTCGTAGATGGCTACTGTCAAAATTTCAGCCGAATCGGACTCGTAGTTTTGTTTTGAGAGCGTGTGGAAGCGGACGTGTACGGGAATTTTAGAAAAAATGGAAAAAGAGCAATACCGGTCGGTGATTCGATTCTTGTTTTTGGAAGGGAAATCCCGCAGCGAAATCAAAGAGCGCTTGGATGCTGTATACGGTGACTCTTCTCCTTCGATGGCGACCGTCAAAAATTGGTTTAATGAGTTTCAACGTGGTCGAACGTCGGTTTTCGATGAGCCACGCCCAGGTGCCCCGAAAACGGCTACCACGGAGGATAACGTGACAAAAATCCTCGATCTCGTATTGGCAGACCGCCGATTGAAGGTGCGCGAGATAGCTGAGACAGTAGGCATCTCAAAAGACCGCGTGGGTCACATCCTGCATGAAGTTTTGGGCATGAGAAAGCTGTCGGCGCGATGGGTGCCGCGTTTGTACATCGACTACCTGGAGAAGGGCAAAACGGTCACAGGGCTCTACTATGCCGAATTATTGGGCCGATTCGACGCCGAATTGCAGAAAAAACGGCCCCATTTGGCGAAGAAAAAAGTGCTCACACCTCCGCCGTCGCCACGGCCAAATTGGTCGAATTGGGCCACGAACTGCTGCCCCATCCACCGTATTCTCCAGATTTGGCCCCGTGCGACTTCTTTTTGTTTCCAAACTTGAAAAAGTCACTTGCCGGGCAGAAATTTGAGTCGAATGAGCAGGTCATCGCCGCCACGGAGGCCTACTTTGCAGACCTCGACAAAACGTATTTTTCAGACGGGTTAAAGAAGTTGGAGCATCGCTGGGTCAAGTGTATCGAGCTAAAAGGAGACTATGTTGAGAAATAAATCGCCACTTTTCCAAAATTTTCGTTTTCCTTTTGTAGGCTAAGTACTTATCGGACCGCCCTCG

>Mariner-5_Hsal
CGAGGGCGGTCCGATAAGTACTTAGCCTCACCGCCCGATGGCGCCACTATCGCAAGAGAAAT
TTACTATCGTGTAGTACATTCTCGTAGACGGCTACTGTCGAAATTTCAGCCGAATCGGAC
TCGTAGTTTTGTTTTGACCGCGTGTGGAAGCGGGCGTGTCCGCGGATTTTAGAAAAATG
GAAAAAGAGCAATATCGGTCGGTGATTCGATTCTTGTTTTTGGAAGGGAAATCGCGCAGC
GAAATCAAAGAGCGCTTGGATGCTGTGTACGGTGACTCTTCTCCTTCGATGGCGACCGTC
AAAAATTGGTTTAACGAGTTTCAACGTGGTCGCACGTCGGTTTTTGATGAGCCACGCCCA
GGTGCCCCGAAAACGGCTACCACGGAGGATAACATGACAAAAATCCACGATCTCGTATTG
GCAGACCGCCGATTGAAGGTGCGCGAGATAGCTGAGACAGTAGGCATCTCAAAAGACCGC
GTGGGTCATATCCTGCATGAAATTTTGGGCATGAGAAAGCTGTCGGCGCGATGGGTGCCG
CGTTTGCTCACTCCGGACAACAAGCGCAACCGTGAGACCACTTCAGAGCAGTGTTTGACG
CTGTTTAAGCGCAATCCGAAGGAGTTTCTGCGTCGTTTCGTGACCGTCGACGAAACATGG
ATCCACTGGTACACACCAGAGACCAAGGAACAGTCGAAACAGTGGACTTCACCCGGCGAA
CGTGCTCCGAAGAAGGCGAAGACTGTCCTATCGGCCGGAAAGGTGATGGCCACCGTTTTC
TGGGATTCACAAGGTGTGATCTACATCGACTACCTGGAGAAGGGCAAAACGGTCACAGGG
CTGTACTATGCCGAATTATTGGGCCGATTCGACGCCGAATTGCAGAAAAAACGGCCCCA
TTTGGCGAAGAAAAAAGTGCTCTTCCACCATGACAACGCACCGGCTCACACCTCCGCCCT
CGCCACGGTCAAATTGGTCGAATTGGGCTACGAACTGCTGCCCCATCCACCGTATTCTC
CAGATTTGGCCCCGTGCGACTTCTTTTTGTTTCCAAACTTGAAAAAGTCACTCGCCGGG
CAGAAATTTGAGTCGAATGAGGAGGTCATCGCCGCCACGGAGGCCTACTTTGCAGACCTC
GAGAAAACGTATTTTTCAGACGGGTTAAAGAAGTTGGAGCATCGCTGGGTCAAGTGTATC
GAGCTAAAAGGAGACTATGTTGAGAAATAAATCGCCACTTTTCCAAAATTTTCGTT
TTTCTTTTGTAGGCTAAGTACTTATCGGACCACCCTCG
