# Supplementary material for: Horizontal transfer of transposons between and within crustaceans and insects
Source: Mob DNA. 2014 Jan 29;5:4. doi: 10.1186/1759-8753-5-4 (PMC3922705; doi:10.1186/1759-8753-5-4)
Supplement: Additional file 9: Dataset 3 — Sequence alignments used to reconstruct the phylogeny of crustacean isopod species and Crmar2 and Mariner-5 copies (fasta format). [file 1759-8753-5-4-S9.fas]

Crmar2


>Crmar2_Avul1
GAAAATCATCTTCAGTGATGAGACACATTTTCACCTCAGTGGATTCGTCAATAAGCAGAA
TTGCCGCATTTGGGCGAATGCTAATCCAAGAGTGATTGTCGAAAAACCAATGCACCCACA
AAGAGTGACTGTTTGGTGTGGTTTATGGGCTGGCGGCATCATCGGGCCGTATTTTTTAAA
ATGAGGCCGGTCAGGCAGTTACTGTGAATGGTGTTCGCTATCGTGAGATGATAACGAACT
TTTTATGGCACGAATTGGAAGGTATGGATGTGGACGATATGTGGTTTCAACAGGACGGTG
CCACTTGCCACACAGCTAACGAAACAATGGCTATTTTGCGCGACAAATTCAATGGCCGTG
TTGTCTCACGTGGTGGCGATGTCAATTGGCCGCCAAGATCATGTGATTTGACACCGTTGG
ACTTCTTTCTTTGGGGTTATTTGAAAGAAAAGGTGTACGTCGATAAGCCAGCAACAATTC
AAGAGCTAAAGGATGAGATAATTCGGCACATTAACGGCATAGAACC
>Crmar2_Avul2
GAAAATCATCTTCAGTGATGAGGCACATTTTCACCTCAGTGGATTCGTCAATAAGCAGAA
TTGCCGCATTTGGGCGAATGCTAATCCAAGAGTGATTGTCGAAAAACCAATGCACCCACA
AAGAGTGACTGTTTGGTGTGGTTTATGGGCTGGCGGCATCATCGGGCCGTATTTTTTAAA
ATGAGGCCGGTCAGGCAGTTACTGTGAATGGTGTTCGCTATCGTGAGATGATAACGAACT
TTTTATGGCACGAATTGGAAGGTATGGATGTGGACTATATATGGTTTCAACAGGTCGGTG
CCACTTGCCACACAGCTAACGAAACAATGGCTATTTTGCGCGACAAATTCAATGGCCGTG
TTATCTCACGTGGTGGCGATGTCAATTGGCCGCCAAGATCATGTGATTTGACACCGTTGG
ACTTCTTTCTTTGGGGTTATTTGAAAGAAAAGGTGTACTTCGATAAGCCAGCAACAATTC
AAGAGCTAAAGGATGAGATAATTCGGCACATTAACGGCATAGAACC
>Crmar2_Avul3
GAAAATCATCTTCAGTGATGAGGCACATTTTCACCTCAGTGGATTCGTCAATAAGCAGAA
TTGCCGCATTTGGGCGAATGCTAATCCAAGAGTGATTGTCGAAAAACCAATGCACCCACA
AAGAGTGACTGTTTGGTGTGGTTTATGGGCTGGCGGCATCATCGGGCCGTATTTTTTAAA
ATGAGGCCGGTCAGGCAGTTACTGTGAATGGTGTTCGCTATCGTGAGATGATAACGAACT
TTTTATGGCACGAATTGGAAGGTATGGATGTGGACGATATGTGGTTTCAACAGGACGGTG
CCACTTGCCACACAGCTAACGAAACAATGGCTATTTTGCGCGACAAATTCAATGGCCGTG
TTATCTCACGTGGTGGCGATGTCAATTGGCCGCCAAGATCATGTGATTTGACACCGTTGG
ACTTCTTTCTTTGGGGTTATTTGAAAGAAAAGGTGTAAGTCGATAAGCCAGCAACAATTC
AAGAGCTAAAGGATGAGATAATTCGGCACATTAACGGCATAGAACC
>Crmar2_Avul4
GAAAATCATCTTCAGTGATGAGGCACATTTTCACCTCAGTGGATTCGTCAATAAGCAGAA
TTGCCGCATTTGGGCGAATGCTAATCCAAGAGTGATTGTCGAAAAACCAATGCACCCACA
AAGAGTGACTGTTTGGTGTGGTTTATGGGCTGGCGGCATCATTGGGCCGTATTTTTTAAA
ATGAGGCCGGTCAGGCAGTTACTGTGAATGGTGTTCGCAATCGTGAGATGATAACGAACT
TTTTATGGCACGAATTGGAAGGTATGGATGTGGACGATATGTGGTTTCAACAGGACGGTG
CCACTTGCCACACAGCTAACGAATCAATGGCTATTTTGCGCGACAAATTCAATGGCCGTG
TTATCTCACGTGGTGGCGATGTCAATTGGCCGCCAAGATCATGTGATTTGACACCGTTGG
ACCTCTTTCTTTGGGGTTATTTGAAAGAAAAGGTGTACGTCGATAAGCCAGCAACAATTC
AAGAGCTAAAGGATGAGATAATTCGGCACATTAACGGCATAGAACC
>Crmar2_Avul5
GAAAATCATCTTCAGTGATGAGGCGCATTTTCACCTCAGTGGATTCGTCAATAAGCAGAA
TTGCCGCATTTGGGCGAATGCTAATCCAAGAGTGATTGTCGAAAAACCAATGCACCCACA
AAGAGTGACTGTTTGGTGTGGTTTATGGGCTGGCGGCATCATCGGGCCGTATTTTTTAAA
ATGAGGCCGGTCAGGCAGTTACTGTGAATGGTGTTCGCTATCGTGAGATGATAACGAACT
TTTTATGGCACGAATTGGAAGGTATGGATGTGGACGATATGTGGTTTCAACAGGACGGTG
CCACTTGCCACACAGCTAACGAAACAATGGCTATTTTGCGCGACAAATTCAATGGCCGTG
TTATCTCACGTGGTGGCGATGTCAATTGGCCGCCAAGATCATGTGATTTGACACCGTTGG
ACTTCTTTCTTTGGGGTTATTTGAAAGAAAAGGTGTACGTCGATAAGCCAGCAACAATTC
AAGAGCTAAAGGATGAGATAATTCGGCACATTAACGGCATAGAACC
>Crmar2_Anasatum1
GAAAATCATCTTCAGTGATGAGGCACATTTTCACCTCAGTGGATTCGTCAATAAGCAGAA
TTGCCGCATTTGGGCAAATGCTA-TCCAAGAGTGATTGTCGAAAAACCAATGCACCCACA
AAGAGTGACTGTTTGGTGTGGTTTATGGGCTGGCGGCATCATCGGGCCGTATTTTTTAAA
ATGAGGCCGGTCAGGCAGTTACTGTGAATGGTGTCCGCTATCGTGAGATGATAACGAACT
TTTTATGGCACGAATTGGAAGGTATGGATGTGGACGATATGTGGTTTCAACAGGACGGTG
CCACTTGCCACACAGCTAACGAAACAATGGCTATTTTGAGCGACAAATTCAATGGCCGTG
TTATCTCACGTGGTGGCGATGTCAATTGGCCGCCAAGATCATGTGATTTGACACCGTTGG
ACTTCTTTCTTTGGGGTTATTTGAAAGAAAAGGTGTACGTCGATAAGCCAGCAACAATTC
AAGAGCTAAAGGATGAGATAACTCGGCACATTAACGGCATAGAACC
>Crmar2_Anasatum2
GAAAATCATCTTCAGTGATGAGGCACATTTTCACCTCAGTGGATTCGTCAATAAGCAGAA
TTGCCGCATTTGGGCGAATGCTAATCCAAGAGTGATTGTCGAAAAACCAATGCACCCACA
AAGAGTGACTGTTTGGTGTTGTTTATGGGCTGTCGGCATCATCGGGCCGTATTTTTTAAA
ATGAGGCCGGTCAGGCAGTTACTGTGAATGGTGTTCGCTATCGTGAGATGATAACGAACT
TTTTATGGCACGAATTGGAAGGTATGGATGTGGACGATATGTGGTTTCAACAGGACGGTG
CCACTTGCCACACAGCTAACGAAACAATGGCTATTTTGCGCGACAAATTCAATGGCCGTG
TTATCTCACGTGGTGGCGATGTCAATTGGCCGCCAAGATCATGTGATTTGACACAGTTGG
ACTTCTTTCTTTGGGGTTATTTGAAAGAAAAGGTGTACGTCGATAAGCCAGCAACAATTC
AAGAGCTAAAGGATGAGATAATTCGGCACATTAACGGCATAGAACC
>Crmar2_Anasatum3
GAAAATCATCTTCAGTGATGAGGCACACTTTCACCTCAGTGGATTCGTCAATAAGCAGAA
TTGCCGCATTTGGGCGAATGCTAATCCAAGAGTGATTGTCGAAAAACCAATGCACCCACA
AAGAGTGACTGTTTGGTGTGGTTTATGGGCTGGCGGCATCATCGGGCCGTATTTTTTAAA
ATGAGGCCGGTCAGGCAGTTACTGTGAATGTTGTTCGCTAACGTGAGATGATAACGAACT
TTTTATGGCACGAATTGGAAGGTATGGATGTGGACGATATGTGGTTTCAACAGGACGGTG
CCACTTGCTACACAGCTAACGAAACAATGGCTATTTTGCGCGACAAATTCAATGGCCGTG
TTATCTCACGTGGTGGCGATGTCAATTGGCCGCCAAGATCATGTGATTTGACACCGTTGG
ACTTCTTTCTTTGGGGTTATTTGAAAGAAAAGGTGTACGTCGATAAGCCAGCAACAATTC
AAGAGCTAAAGGATGAGATAATTCGGCACATTAACGGCATAGAACC
>Crmar2_Anasatum4
GAAAATCATCTTCAGTGATGAGGCACATTTTCACCTCAGTGGATTCGTCAATAAGCAGAA
TTGCCGCATTTGGGCGAATGCTAATCCGAGAGTGATTGTCGAAAAACCAATGCACCCACA
AAGAGTGACTGTTTGGTGTGGTTTATGGGCTGGCGGCATCATCGGGCCGTATTTTTTAAA
ATGAGGCCGGTCAGGCAGTTACTGTGAATGGTGTTCGCTATCGTGAGATGATAACGAACT
TTTTATGGCACGAATTGGAAGGTATGGATGTGGACGATATGTGGTTTCAACAGGACGGTG
C-ACTTGCCACACAGCTAACGAAACAATGGCTATTTTGCGCGACAAATTCAATGGCCGTG
TTATCTCACGTGGTGGCGATGTCAATTGGCCGCCAAGATCATGTGATTTGACACCGTTGG
ACTTCTTTCTTTGGGGTTATTTGAAAGAAAAGGTGTACGTCGATAAGCCGGCAACAATTC
AAGAGCTAAAGGATGAGATAATTCGGCACATTAACGGCATAGAACC
>Crmar2_Asiculorum1
GAAAATCATCTTCAGTGATGAGGCACATTTCCACCTCAGTGGATTCGTCAATAAGCAGAA
TTGCCGCATTTGGGCGAATGCTAATCCAAGAGTGATTGTCGAAAAACCAATGCACCCACA
AAGAGTGACTGTTTGGTGTGGTTTATGGGCTGGCGGCATCATCGGGCCGTATTTTTTAAA
ATGAGGCCGGTCAGGCAGTTACTGTGAATGGTGTTCGCTATCGTGAGATGATAACGAACT
TTTTATGGCACGAATTGGAAGGTATGGATGTGGACGATATGTGGTTTCAACAGGACGGTG
CCACTTGCCACACAGCTAACGAAACAATGGCTATTTTGCGCGACAAATTCAATGGCCGTG
TTATCTCACGTGGTGGCGATGTCAATTGGCCGCCAAGATCATGTGATTTGACACCATTGG
ACTTCTTTCTTTGGGGTTATTTGAAAGAAAAGGTGTACGTCGAAAAGCCAGCAACAATTC
AAGAGCTAAAGGATGAGATAATTCGGCACATTAACGGCATAGAACC
>Crmar2_Asiculorum2
GAAAATCATCTTCAGTGATGAGGCACATTTTCACCTCAGTGGATTCGTCAAAAAGCAGAA
TTGCCGCATTTGGGCGAATGCTAATCCAAGAGTGATTGTCGAAAAACCAATGCACCCACA
AAGAGTGACTGTTTGGTGTGGTTTATGGGCTGGCGGCATCATCGGGCCGTATTTTTTAAA
ATGAGGCCGGTCAGGCAGTTACTGTGAATGGTGTTCGCTATCGTGAGATGATAACGAACT
TTTTATGGCACGAATTGGAAGGTATGGATGTGGACGATATGTGGTTTCAACAGGACGGTG
CCACTTGCCACACAGCTAACGAAACAATGGCTATTTTGCGCGACAAATTCAATGGCCGTG
TTATCTCACGTGGTGGCGATGTCAATTGGCCGCCAAGATCATGTGATTTGACACCGTTGG
ACTTCTTTCTTTGGGGTTATTTGAAAGAAAAGGTGTACGTCGATAAGCCAGCAACAATTC
AAGAGCTAAATTAAGAGATAATTCGGCACATTAACGGCATAGAACC
>Crmar2_Asiculorum3
GAAAATCATCTTCAGTGATGAGGCACATTTCCACCTCAGTGGATTCGTCAATAAGCAGAA
TTGCCGCATTTGGGCGAATGCTAATCCAAGAGTGATTGTCGAAAAACCAATGCACCCACA
AAGAGTGACTGTTTGGTGTGGTTTATGGGCTGGCGGCATCATCGGGCCGTATTTTTTAAA
ATGAGGCCGGTCAGGCAGTTACTGTGAATGGTGTTCGCTATCGTGAGATGATAACGAACT
TTTTATGGCACGAATTGGAAGGTATGGATGTGGACGATATGTGGTTTCAACAGGACGGTG
CCACTTGCCACACAGCTAACGAAACAATGGCTATTTTGCGCGACAAATTCAATGGCCGTG
TTATCTCACGTGGTGGCGATGTCAATTGGCCGCCAAGATCATGTGATTTGACACCATTGG
ACTTCTTTCTTTGGGGTTATTTGAAAGAAAAGGTGTACGTCGAAAAGCCAGCAACAATTC
AAGAGCTAAAGGATGAGATAATTCGGCACATTAACGGCATAGAACC
>Crmar2_Asiculorum4
GAAAATCATCTTCAGTGATGAGGCACATTTTCACCTCAGTGGATTCGTCAATAAGCAGAA
TTGCCGCATTTGGGCGAATGCTAATCCAAGAGTGATTGTCGAAAAACCAATGCACCCACA
AAGAGTGACTGTTTGGTGTGGTTTATGGGCTGGCGGCATCATCGGGCCGTATTTTTTAAA
ATGAGGCCGGTCAGGCAGTTACTGTGAATGGTGTTCCCTATCGTGAGATGATAACGAACT
TTTTATGGCACGAATTGGAAGGTATGGATGTGGACGATATGTGGTTTCAACAGGACGGTG
CCACTTGCCACACAGCTAACGAAACAATGGCTATTTTGCGCGACAAATTCAATGGCCGTG
TTATCTCACGTGGTGGCGATGTCAATTGGCCGCCAAGATCATGTGATTTGACACCGTTGG
ACTTCTTTCTTTGGGGTTATTTGAAAGAAAAGGTGTACGTCGATAAGCCAGCAACAATTC
AAGAGCTAAAGGATGAGATAATTCGGCACATTAACGGCATAGAACC
>Crmar2_Asiculorum5
GAAAATCATCTTCAGTGATGAGGCACATTTTCACCTCAGTGGATTCGTCAATAAGCAGAA
TTGCCGCATTTGGACGAATGCTAATCCAAGAGTGATTGTCGAAAAACCAATGCACCCACA
AAGAGTGACTGTTTGGTGTGGTTTATGGGCTGGCGGCATCATCGGGCAGTATTTTTTAAA
ATGAGGCCGGTCAGGCAGTTACTGTGAATGGTGTTCGCTATCGTGAGATGATAACGAACT
TTTTATGACACGAATTGGAAGGTATGGATGTGGACGATATGTGGTTTCAACAGGACGGTG
CCACTTGCCACACAGCTAACGAAACAATGGCTATTTTGCGCGACAAATTCAATGGCCGTG
TTATCTCACGTGGTGGCGATGTCAATTGGCCGCCAAGATCATGTGATTTGACACCGTTCG
ACTTCTTTCTTTGGGGTTATTTGAAAGAAAAGGTGTACGTCGATAAGCCAGCAACAATTC
AAGAGCTAAAGGATGAGATAATTCGGCACATTAACGGCATAGAACC
>Crmar2_Atunisiense1
GAAAATCATCTTCAGTGATGAAGCACATTTTCACCTCAGTGGATTCGTCAATAAGCAGAA
TTGCCGCATTTGGGCGAATGCTAATCCAAGAGTGATTGTCGAAAAACCAATGCACCCACA
AAGAGTGACTGTTTGGTGTGGTTTATGGGCTGGCGGCATCATCGGGCCGTATTCTTTAAA
ATGAGGCCGGTCAGGCAGTTACTGTGAATGGTGTTCGCTATCGTGAGATGATAACGAACT
TTTTATGGCACGAATTGGAAGGTATGGATGTGGACGATATGTGGTTTCAACAGGACGGTG
CCACTTGCCACACAGCTAACGAAACAATGGCTATTTTGCGCCACAAATTCAATGGCCGTG
TTATCTCACGTGGTGGCGATGTCAATTGGCCGCCAAGATCATGTGATTTGACACCGTTGG
ACTTCTTTCTTTGGGGTTATTTGAAAGAAAAGGTGTACGTCGATAAGCCAGCCACAATTC
AAGAGCTAAAGGATGAGATAATTCGGCACATTAACGGCATAGAACC
>Crmar2_Atunisiense2
GAAAATCATCTTCAGTGATGAGGCACATTTTCACCTCAGTGGATTCGTCAATAAGCAAAA
TTGCCGCATTTGGGCGAATGCTAATCCAAGAGGGATTGTCGAAAAACCAATGCACCCACA
AAGAGTGACTGTTTGGTGTGGTTTATGGGCTGGCGGCATCATCGGGCCGTATTTTTTAAA
ATGAGGCCGGTCAGGCAGTTACTGTGAATGGTGTTCGCTATCGTGAGATTATAACGAACT
TTTTATGGCACAAATTGGAAGGTATGGATGTGGACGATATGTGGTTTCAACAGGACGGTG
CCACTTGCCACACAGCTAACGAAACAATGGCTATTTTGAGCGACAAATTCAATGGCCGTG
TTATCTCACGTGGTGGCGATGTCAATTGGCCCCCAAGATCATGTGATTTGACACCGTTGG
ACTTCTTTCTTTGGGGTTATTTGAAAGAAAAGGTGTACGTCGATAAGCCAGCCACAATTC
AAGAACTAAAGGATGAGATAATTCGGCACATTAACGGCATAGAACC
>Crmar2_Atunisiense3
GAAAATCATCTTCAGTGATGAGGCACATTTTCACCTCAGTGGATTCGTCAATAAGCAGAA
TTGCCGCATTTGGGCGAATGCTAATCTAAGAGTGATTGTCGAAAAACCAATGCACCCACA
AAGAGTGACTGTTTGGTGTGGTTTATGGGCTGGCAGCATCATAGGGCCGTATTTTTTAAA
ATGAGGCCGGTCAGGCAGTTACTGTGAATGGTGTTCACTATCGTGAGATGATAACGAACT
TTTTATGGCACGAATTGGAAGGTATGGATGTGGACGATATATGGTTTCAACAGGACGGTG
CCACTTGCCACACAGCTAACGAAATAATGGCTATTTTGCTCGACAAATTCAATGGCCGTG
TTATCTCACGTGGTGGCGATGTCAATTGGCCGCCAAGATCATGTGATTTGACACCGTTGG
ACTTCTTTCTTTGGGGTTATTTGAAAGAAAAGGTGTACGTCGATAAGCCAGCCACAATTC
AAGAGCTAAAGGATGAGATAATTCGGCACATTAACGGCATAGAACC
>Crmar2_Atunisiense4
GAAAATCATCTTCAGTGATGAGGCACATTTTCACCTCAGTGGATTCGTCAATAAGCAGAA
TTGCCGCATTTGGGCGAATGCTAATCCAAGAGTAATTGTCGAAAAACCAATGCACCCACA
AAGAGTGACTGTTTGGTGTGGTTCATGGGCTGGCGGCATCATCGAGCCGTATTTTTTAAA
ATGAGGCCGGTCAGGCAGTTACTGTGAATGGTGTTCGCTATCGTGAGATGATAACGAACT
TTTTATGACACGAATTGGAAGGTATGGATGTGGACGATATGTGGTTTCAACAGGACGGTG
CCACCTGCCACACAGCTAACGAAACAATGGCTATTTTGCGAGACAAATTCAATGGCCGTG
TTATCTCACGTGGTGGCGATGTCAATTGGCCGCCAAGATCATGTGATTTGACACCGTTGG
ACTTCTTTCTTTGGGGTTATTTGAAAGAAAAG-TGTACGTCGATAAGCCAGCAACAATTC
AAGAGCTAAAGGATGAGATAATTCGGCACATTAACGGCATAGAACC
>Crmar2_Aversicolor1
GAAAATCATCTTCAGTGATGAGGCACATTTTCACCTCAGTGGATTCGTCAATAAGCAGAA
TTGCCGCATTTGGGCGAATGCTAATCCAAGAGTGATTGTCGAAAAACCAATGCACCCACA
AAGAGTGACTGTTTGGTGTGGTTTATGGGCTGGCGGCATCATCGGCCCGTATTTTTTAAA
ATGAGGCCGGTCAGGCAGTTACTGTGAATGGTGTTCGCTATCGTGAGATGATAACGAACT
TTTTATGGCACGAATTGGAAGGTATGGATGTGGACGATATGTGGTTTCAACAGGACGGTG
CCACTTGCCACACAGCTAACGAAACAATGGCTATTTTGCGCGACAAATTCAATGGCCGTG
TTATCTCACGTGGTGGCGATGTCAATTGGCCGCCAAGATCATGTGATTTGACACCGTTGG
ACTTCTTTCTTTGGGGTTATTTGAAAGAAAAGGTGTACGTCGATAAGCCAGCAACAATTC
AAGAGCTAAAGGATGAGATAATTCGGCACATTAACGGCATAGAACC
>Crmar2_Aversicolor2
GAAAATCATCTTCAGTGATGAGGCACATTTTCACCTCAGTGGATTCGTCAATAAGCAGAA
TTGCCGCATTTGGGCGAATGCTAATCCAAGAGTGATTGTCGAAAAACCAATGCACCCACA
AAGAGTGACTGTTTGGTGTGGTTTATGGGCTGGCGGCATCATCGGCCCGTATTTTTTAAA
ATGAGGCCGGTCAGGCAGTTACTGTGAATGGTGTTCGCTATCGTGAGATGATAACGAACT
TTTTATGGCACGAATTTGAAGGTATGGATGTGGACGATATGTGGTTTCAACAGGACGGTG
CCACTTGCCACACAGCTAACGAAACAATGGCTATTTTGCGCGACAAATTCAATGGCCGTG
TTATCTCACGTGGTGGCGATGTCAATTGGCCGCCAAGATCATGTGATTTGACACCGTTGG
ACTTCTTTCTTTAGGGTTATTTGAAAGAAAAGGTGTACGTCGATAAGCCAGCAACAATTC
AAGAGCTAAAGGATGAGATAATTCGGCACATTAACGGCATAGAACC
>Crmar2_Aversicolor3
GAAAATCATCTTCAGTGATGAGGCACATTTTCACCTCAGTGGATTCGTCAATAAGCAGAA
TTGCCGCATTTGGGCGAATGCTAATCCAAGAGTGATTGTCGAAAAACCAATGCACCCACA
AAGAGTGACTGTTTGGTGTGGTTTATGGGCTGGCGGCATCATCGGCCCGTATTTTTTAAA
ATGAGGCCGGTCAGGCAGTTACTGTGAATGGTGTTCGCTATCGTGAGATGATAACGAACT
TTTTATGGCACGAATTGGAAGGTATGGATGTGGACGATATGTGGTTTCAACAGGACGGTG
CCACTTGCCACACAGCTAACGAAACAATGGCTATTTTGAGCGACAAATTCAATGGCCGTG
TTATCTCACGTGGTGGCAATGTCAATTGGCCGCCAAGATCATGTGATTTGACACCGTTGG
ACTTCTTTCTTTGTGGTTATTTGAAAGAAAAGGTGTACGTCGATAAGCCAGCAACAATTC
AAGAGCTAAAGGATGAGATAATTCGGCACATTAACGGCATAGAACC
>Crmar2_Aversicolor4
GAAAATCATCTTCAGTGATGAGGCACATTTTCACCTCAGTGGATTTGTCAATAAGCAGAA
TTGCCGCATTTGGGCGAATGCTAATCCAAGAGTGATTGTCGAAAAACCAATGCACCCACA
AAGAGTGACTGTTTGGTGTGGTTTATGGGCTGGCGGCATCATCGGCCCGTATTTTTTAAA
ATGAGGCCGGTCAGGCAGTTACTGTGAATGGTGTTCGCTATCGTGAGATGATAACGAACT
TTTTATGGCACGA------------------------TATGTGGTTTCAACAGGACGGTG
CCACTTGCCACACAGCTAACGAAACAATGGCTATTTTGCGCGACAAATTCAATGGCCGTG
TTATCTCACGTTGTGGCGATGTCAATTGGCCGCCAAGATCATGTGATTTGACACCGTTGG
ACTTCTTTCTTTGGGGTTATTTGAAAGAAAAGGTGTACGTCGATAAGCCAGCAACAATTC
AAGAGCTAAAGGATGAGATAATTCGGCACATTAACGGCATAGAACC
>Crmar2_Epurpurascens1
GAAAATCATCTTCAGTGATGAGGCACATTTTCACCTCAGTGGATTCGTCAATAAGCAGAA
TTGCCGCATTTGGGCGAATGCTAATCCAAGAGTGATTGTCGAAAAACCAATGCACCCACA
AAGAGTGACTGTTTGGTGTGGTTTATGGGCTGGCGGCATCATCGGGCCGTATTTTTTAAA
ATGAGGCCGGTCAGGCAGTTACTGTGAATGGTGTTCGCTATCGTGAGATGATAACGAACT
TTTTATGGCACGAATTGGAAAGTATGGATGTGGACGATATGTAGTTTCAACAGGACGGTG
CCACTTGCCACACAGCTAACGAAACAATGGCTATTTTGCGCGACAAATTCAATGGCCGTG
TTATCTCACGTGGTGGCGATGTCAATTGGCCGCCAAGATCATGTGATTTGACACCGTTGG
ACTTCTTTCTTTGGGGTTATTTGAAAGAAAAGGTGTACGTCGATATGCCAGCAACAATTC
AAGAGCTAAAGGATGAGATAATTCGGCACATTAACGGCATAGAACC
>Crmar2 clone 6.12_ceratitis rosa
GAAAATCATCTTCAGTGATGAGGCACATTTTCACCTCAGTGGATTCGTCAATAAACAGAA
TTGCCGCATTTGGGCGAATGAGGATCCAAGAGTGATTGTCGAAAGACCAATGCACCCACA
AAGAGTGACTGTTTGGTGCGGTTTATGGGCTGGCGGCATCATTGGGCCGTATTTTTTAAA
ATGAGGCCGGTCAGGCAGTTACTGTGAATGGTGTTCGCTATCGTGAGATGATAACGAATT
TTTTACGGCCACAATTGGAAGATATGGATGTGGACGATATGTGGTTTCAGCAGGACGGTG
CCACTTGCCACACAGCTAACGAAACAATGGCTCTTTTGCGCAACAAATTCAATGGCCGTG
TTATCTCACGTAATGGCGATGTCAATTGGCCCCCAAGATCATGTGATTTGACACCGTTGG
ACTTTTTTCTCTGGGGTTATTTGAAAGAAAAGGTGTACGTCGATAAGCCAGCAACAATTC
AAGAGCTAAAGGATGAGATAATTCGGCACATTAACGGCATAGAAAC
>Crmar2 clone 6.11 ceratitis rosa
GAAAATCATCTTCAGTGATGAGGCACATTTTCACCTCAGTTGATTCGTCAATAAACAGAA
TTGCCGCATTTGGGCGAATGAGAATCCAAGAGTGATTGTCGAAAAACCAATGCGCCCACA
AAGAGTGACTGTTTGGTGCGGTTTATGGGCTGGCGGCATCATCGGGCCGTATTTTTTAAA
ATGAGGCCGGTCAGGCAGTTACTGTGAATGGTGTTCGCTATCGTGAGATGATAACGAATT
TTTTATGGCCACAATTGGAAGATATGGATGTGGACGATATGTGGTTTCAGCAGGACGGTG
CCACTTGCCACACAGCTAACGAAACAATGGCTCTTTTGCGCAACAAATTCAATGGCCGTG
TTATCACACGTAATGGCGATGTCAATTGGCCCCCAAGATCATGTGATTTGACACCGTTGG
ACTTTTTTCTCTGGGGTTATTTGAAAGAAAAGTTGTACGTCGATAAGCCAGCAACAATTC
AAGAGCTAAAGTATGAGATAATTCGGCACATTAACGGCATAGAAAC
>Crmar2 clone 8.12 ceratitis rosa
GAAAATCATCTTCAGTGATGAGGCACATTTTCACCTCAGTGGATTCGTCAATAAACAGAA
TTGCCGCATTTGGGCGAATGAGAATCCAAGAGTGATTGTCGAAAAACCAATGCACCCACA
AAGAGTGACTGTTTGGTGCGGTTTATGGGCTGGCGGCATCATCGGGCCGTATTTTTTAAA
ATGAGGCCGGTCAGGCAGTTACTGTGAATGGTGTTCGCTATCGTGAGATGATAACGAATT
TTT-ATGGCCACAATTGGAAGATATGGATGTGGACGATATGTGGTTTCAGCAGGACGGTG
CCACTTGCCACACAGCTAACGAAACAATGGCTCTTTTGCGCAACAAATTCAATGGCCGTG
TTATCTCACGTAATGGCGATGTCAATTGGCCCCCAAGATCATGTGATTTGACACCGTTGG
ACTTTTTTCTCTGGGGTTATTTGAAAGAAAAGGTGTACGTCGATAAGCCAGCAACAATTC
AAGAGCTAAAGGATGAGATAATTCGGCACATTAACGGCATAGAAAC
>Crmar2_AY034625.1| Anastrepha ludens clone Al15
----------TTCAGTGATGAGGAACATTTTCACCTCAGAGGACTCGTCAATAAGCAGAA
TTGCCGCAT----------GATAATCCAAGAGTGATTTCCGAAAAACCAATGCACCCACA
AAAAGTGACTGTTTGGTGTGGTTAATGGGCCGGCGGCATCATTGGGCCGTATTTTTTAAA
ATCAGGCCGGTCAGGCAGTTACTGTGAACAGCGTTCGCTATCGTGAGATGATAACGAACT
TTTTATGACCCGAATTGGAAGATATGGATGTGGACAATATGTGGTTTCAACAGGACGGTG
CCACTTGTCACACAGCTAACGAAACAATGGCTCTTTTGCGCGAAAAATTTGATGGCCGAA
TAATCTCACGTCGCGGCGATGTCAATTGGCCACCAAGATCATGTGATTTGACACCGTTGG
GCTTGTTTGTTTGGGATTATTTGAAAGAAAAGGTGTACGTCGATAAGCTAGCAACAATTC
AAGAGCTAAAGGATGAGATAATCCGACACATTAACCGTATAGAACC
>Crmar2_AY034626.1| Anastrepha ludens clone Al16
GAAAATCATCTTCAGTGATGAGGCACATTTTCACCTCAGTGGATTCGTCAATAAGCAGAA
TTGTCGCATTTGGGTGAATGATAATCCAAAAGTGATTGCCGAAAAACCAATGCACCCACA
AAGAAGGACTGTTTGGTGCGGTTTATGGGCCGGCGGCATCATTGGGCCGTATTTTTTAAA
ATGAGACCGGTCAGGCAGTTACTGTGAATAGTGTTCGCTATCGTGAGATGATGGCGAACT
TTTTATGACCCGAATTGGAAGATATGGATGTGGACGATATGTGGTTTCAACAGGACGGTG
CCACTTGTCACACAGCTAACGAAACAATGGCTCTTTTGCGCGAAAAATTTGATGGCCGAA
TAATCTCACGACGCGGCGATGTCAATTGGCCGCCAAGATGATGTGATTTGACACCGTTGG
ACTTTTTTCTTTGGGGTTACTTGATAGAAAAGTTGTACATCAATAAACCAGCAACAATTC
AAGATCTAAAGAATGAGATAATTCGGCACATTAACGGCATAGAACC
>Crmar2_AY034624.1| Anastrepha ludens clone Al13
------------------------------------------------------------
-------------GCGAATGATAACCCAAAAGTGATTGCCGAAAAACCAATGCATCCACA
AAGAGTGACTGTTTGGCGCGGTTTATGGACCGGCGGCATCATTTGGCCGTATTTTTTAAA
ATGAGGCCGGTCAGGCAGTTACTGTGAATAGTGTTCGCTATCGTGAGATGATAACGAACT
TTTTATGACCCGAATTGGAAGATATGGATGTGGACAATATGTGGTTTCAACAGGACGGTG
CCACTTGTCACACAGCTAACGAAACAATGACTCTTTTGCGCGAAAAATTTGATGGCCGAA
TAATCTCACGTCGCGGCGATGTCAATTGGCCGCCAAGATCATGTGATTTGACACCGTTGG
ACTTCTTTCTTTGGGGTTATTTGAAAGAAAAGGTGTACGTCGATAAGCCAGCAGCAATTC
AAGAGCTAAAGGATGAGATAATTCGGCACATTAACGGCATAGAACC
>Crmar2_AY034627.1| Anastrepha ludens clone Al23
GAAAATCATCTTCAGTGATGAGGCACATTTTCACCTCAGTGGATTCGTCAATAAGCAGAA
TTGCCGCATTTGGGCGAATGATAATCCAAGAGTGATTGCCGAAAAACCAATGCACCCACA
AAGAGTGACTGTTTGGTGCGCTTTATGGGCCGGCGGCATCATTAGGCCGTATTTTTTAAA
ATGAGGCCGGTCAGGCAGTTACTTTGAATAGTGTTCACTATCGTGAGATGATAACGAACT
TTTTATGGCCCAAATTGGAAAATATGGATGTGGACGATATGTGG----------ACGGTG
CCCCTTGTCACACAGCGAACGAAACAATGGCTCTTTTGTGCGAAAAATTTGATGGCCGAA
TAATCTCACGTCGCGGCGATGTCTATTGGCCGCCAAGATTATGGGATTTGACACCGTTGG
ACTTCTTTCTTTGGGGTTGTTTGAAAGAAAAGTTGCACGTCGATAAGCCAGCAAAAATTC
AAGAGCTAAAGGGTGAGATAAATCGGCACATTAACGGCATAGAACC
>Crmar2_AY034630.1| Anastrepha suspensa clone As7
GAAAATCATCTTCAGTGATGAGGCACATTTTCACCTCAGTGGATTCGTCAATAAGCAGAA
CTGCCGCATTTGGGTGGATGATAATCCAAGAGTGAATGACGAAAAACCAATGCACCCACA
AAGAGTGGCTGTTTGGTGTGGTTTATGGGCCGGCGGCATCATTGGGCCGCATTTTTTAAA
ATGAGGCCGGTCAGGCAGTTTCTGTGAAA-GTGTTCACTGTCGTGAGATGATAACGAAAT
TTGTATGGCCCGAATTGGAAGATATGGATGTGGACGATGTATGGTTTCAACAGGACGGTG
CCACTTGTCACACAGCTAACGAAACAAAGGCTCTTTTGCGCGAAAAATTTGATGGCCAAA
TGGTGTCACGTCGCGGCGATGTCAATCGGCCGCCAAGGTCATGTGATTTGACACCGTTGG
TCTTCTTTCTTTGGGGTTATTTGAAAGAAAAGGTGTACGTCGATAAGCCAGGAACAATTA
AAGAGCTAAAGTATGAGATAATTCGGCACATTAACGGCC-AGAACT
>Crmar2_AY034631.1| Anastrepha suspensa clone As10
GAAAATCATCTTCAGTGACGAGGCACATTTTCACCTCAGTGGATTCGTCAATAAGCAGAA
TTGCCGCATTTGGGCGAATGATAATCCAAGAGTGATTGCCGAAAAACCAATGCACCCACA
AAGAGTGACTGTTTGGTGCGGTTTATGGGCCGGCGGCATCATTGGGCCGTATTTTTTAAA
ATGAGGCCGATCAGGCAGTTACTGTGAATAGTGTTCGCTATCGTGAGATGATAAGGAACT
TTTTATGGCCCGAATTGGAAGATATGGATGTGGACGATATGTGGTTTCAACAGGACGGTG
CCACTTGGCACACAGCTAATGAAACAATGGCTATTTTGCGCGAAAAATTTGATGGCCGAA
TAATCTCACGTCGCGACGATGTCAATTTGTCGCCAAGATCATGTGATTTGACACCGTTGG
ACTTCTTCCTTTGGGGTTATTTGAAAGAAAAGGTGTACGCCGATAAGCCAGCAACAAATC
AAGAGCTAGCTGCTGAGATAACGTCACCCATTAACGTCACAGAACC
>Crmar2_AY034629.1| Anastrepha suspensa clone As6
GAAAATCATCTTCAGTAATGAGGCACATTTTCAACTCAGTGGATTCGTCAACAAGCCGAA
TTGCCGCATTCGGGCGAATGATAAGCCAAGAGTGATTGCCGAAAAACCAATGCACCCACA
AAGAGTGACTCTTTGGTGCGGTTTATGGGCCGGCGGCATCATTGGGTCGTATTTTTTAAA
G-GAGGCCGGTCAGTCAGTTACTGTGAATAGTGT----------GAGATGATAACGAACT
CTTTATGGCCCGAATTGGAAGATATGGATGTGGACGATATGTGGTTTCAACAGGACGGTG
CCACTTGTCGCACAGCTAACGAAACAATGGCTCTTTTGCGCGAAAAATTTGATGGCCGAA
TAATCTCACGTCGCGGCGATGTCAATTGGCCGCCAAGATCATGTGATTTGACACCATTGG
ACTTCTTTCATTGGGGTTATTTGAAAGAAAAGGTGTACGTCGATAAGCCAGCAATAATTC
AAAAGCTAACGGTTGAGATAATTCGGCACACTAACGGCATAGAACC
>Crmar2_gb|AFFE01005978.1|:3000-5700 Drosophila bipectinata ctg7180000388631
------------------------------------------------------------
------------------------------------------------------------
--------------------GTTTATGGGCTGGCGGCATCATCGGGCCGTAGTTTTTAAA
ATGAGGCCGGTCAGGCAATGACTGTGAATGGTGTTCGCTATAGTGAGATGATAAAGAACT
TTTTATGGCCCGAATTGCAAGATATGGATGTGGACGATATGTGGTTTCGGCAAGACGGTG
CCACTTGCCACACAGCTAACGAAACAACGGCTCTTTTGCGCAACAAATTAAATGGCCGTG
TTACCTCACGTAATGGCGATGTCAATTGGCCGCCAAGATCATGTGATTTAACACCGTTGG
ACTTTTTTCTTTGGGGTTATTTAAAAGAAAAGATGTACATCGGTAAGCCAGCAACAATTT
AAGAGCTAAAGGATGAGATAATTCGGCACATTAACGGCATAGAACC
>Crmar2_gb|AFFE01007084.1|:1500-4000 Drosophila bipectinata ctg7180000389737
------------------------------------------------------------
------------------------------------------------------------
--------------------GTTTATGGTTTGGCGGCAGCATCGGGCCGTAGTTTTTAAA
ATGAGGCCGGTCAGGCAGTGACTGTGAATGGTGTTCGCTATCGTGAGATGATAACGAACT
TTTTATGGCCCGAGTTGGAAGATATGGATGTGGACGATATGTGATTTCAGCAGGACGGCG
CCAAATGCCACACAGCTAACGAAATAATGGCTCTTTTGCGCAACAAATTTAATGGCCGTG
TTATCTCACGTAATGGCAATGTCAATTGACCGCCAAGATCATGTGATT-GACACCGTTTG
ACTTTTTTCTTTGGGGTAATTTGAAGGAAAAGGTGTACATCGGTAAGCCAGCAACAATTC
AAGAGCTAAAGGATGAGATAATTCGGCACATTAACGGCATAGAACC
>Crmar2_gb|AFFE01006584.1|:1000-4000 Drosophila bipectinata ctg7180000389237
------------------------------------------------------------
------------------------------------------------------------
--------------------GTTAATGGGCTGGCGACATCATTGGGCCGTAGTTTTTAAA
ATGAGGCCGGTCAGGCAGTGACTGTGAATGGTGTTTGCTATCGTGAGATGATAACGAACT
TTTTATGGCCCG--------------GATGTGGACGATATG-------AGCATGACGGTG
CCACTTGCCACACAGCTAACGAAAAAATGGCTGTTTTGCGCAACAAATTCAATGGCCGTG
TTATCTCACGTAATGGCGATGTCAATTGGCCACCAAGATCATGTGATTTGACACCGTTGG
ACTTCTTTCTTTGGGGTTATTTAAAAGAAAAGGTGTACATCGGTAAGCCAGTAACAATTC
AAGAGCTAAAGGATGAGATAATTTGGCACATTAACGGCATAGAACC
>Crmar2_gb|AFFE01005254.1|:1-2000 Drosophila bipectinata ctg7180000387907
------------------------------------------------------------
------------------------------------------------------------
------------------------------------------------------------
-------------------------------TGTTTGCTATAGTGAGATGATAAAGAACT
TTTTATGGCCCGAATTGCAAGATATGGATGTGGACGATATGTGGTTTCAGCAAGACGGTG
CCACTTGCCACACAGCTAACGAAACAACGGCACTTTTGCGCAACAAATTAAATGGCCGTG
TTATCTTACGTAATGGCGATGTCAATTGGCCGCCAAGATCATGTGATTTAACACCGTTGG
ACTTTTTTCTTTGGGGTTATTTAAAAGAAAAGGTGTACATCGGTCGGCCAGCAACAATTC
AAGAGCTAAAGGATGAGATAATTCGGCACCTTACCGGCATAGAACC
>Crmar2_Drosophila ananassae strain TSC#14024-0371.13 Ctg01_16014
------------------------------------------------------------
------------------------------------------------------------
------------------------------------------------------------
------------------------------------------------------------
------------------------------------------------------------
-------------------------AATGGCTCTTTTGCGCAACAAATTCAATGGCCGTG
TTATCTCACGTAATGGCGATGTCAATTGGCAGCCAAG--------ATTTGACACCATTGG
ACTTTTTTCTTTGGGATTATTTGAGAGAAAAGGTGTAAGTCGGTAAGCCAGCAATAATTC
AAGAGCTCAAGGATGAGATTAGTCGGCACATTAACACCATAGAACC
>Crmar2_Drosophila ananassae strain TSC#14024-0371.13 Ctg01_19855
------------------------------------------------------------
------------------------------------------------------------
------------------------------------------------GTATTTTT-AAA
ATGAGACCGGTCAGG-----TCTGCGAATGGTGTTCGCTACCGTGACATGATAACGAATT
TTT-ATGGCCCGAATGGGAAGATATGGATGTGGACGATATATGGTTTCAGCAGGACA--G
CCACTTGCTACACGTCTAACGAAACAATGGGTCTTTTGCGCAACAAATTCAATGGCAGTG
TTATCTCACGTAATTGTGATGTCAATTGACCGCCAAGATCATGTGATTTGACACCGTTGG
ACTTTTTTCTTTGGGGTTATTTAAAAAAAAAGGTGTACGTCGATAAGCCAGCAACAATTC
AAGAGCTAAAGGATGAAATAATTCGGCACATTAACGGCATAAAACC


Mariner-5

>Mariner-5_Avul
GAGCAATAGCGGTCGGGGATTCGATTCTTGTTTTTGGAAGGGAAATCTCGCAGCGAAATC
AAAGAGCGCTTGGATGCTGTATACGGTGACTCTTCTCCTTCGATGGCGACCGTCAAAAAT
TAGTTTAATGAGTTTCAACGTGGTAGAACGTCGGTTTTCGATGAACCACGCCCAGGTGCC
CCGAAAACGGCTACCGCGGAGGATAACGTGAGAAAAATCCTCGATCTCGTATTGGCAGAC
CGCCGATTGAAGGTGCGCGAG----CTGAGACAGTAGGCATCTCATAAGACCGAGTGGGT
CACATCCTGCATGAAATTTTGGGCATGAGAAAGCTGTCGGCGC
>Mariner-5_A_maculatum1
GAGCAATACCGGTCGGTGATTCGATTCTTGTTTTTGGAAGGGAAATCCCGCAGCGAAATC
AAAGAGCGCTTGGATGCTGTATACGGTGACTCTTCTCCTTCGATGGCGACCGTCAAAAAT
TGGTTTAATGAGTTTCAACGTGGTCGAACGTCGGTTTTCGATGAGCCACGCCCAGGTGCC
CCGAAAACGGCTACCACGGAGGATAACGTGACAAAAATCCTCGATCTCGTATTGGCAGAC
CGCCGATTGAAGGTGCCCGAGATAGTTGAGACAGTAGGCATCTCAAAAGACCGCGTGGGT
CACATC-TGCATGAAGTTTTGGGCATGAGAAAGCTGTCGAATC
>Mariner-5_A_maculatum2
GAACAATACCGGTCGGTGAATCGATTCTTGTTTTTGGAAGGGAAATCCCGCAGCGAAATC
AAAGAGCGCTTGGATGCTGTATACGGTGACTCTTCTCCTTCGATGGCGACCGTCAAAAAT
TGGTTTAATGAGTTTCAACGTGGTCGAACGTCGGTTTTCGATGAGCCACGCCCAGGTGCC
CCGAAAACGGCTACCACGGAGGATAACGTGACAAAAATCCTCGATCTCGTGTTGGCAGAC
CGCCGATTGAAGGTGCGCGAGATAGCTGAGACAGTAGGCATCTCAAAAGACCGCGTGGGT
CATATCCTGCATGAAGTTTTGGGCATGAGAAAGCTGTCGAATC
>Mariner-5_A_maculatum3
GAGCAATACCGGTCGGTGATTCGATTCTTGTTTTTGGAAGGGAAATCCTGCAGCGAAATC
AAACAGCTCTTGGGTGTTGTATACGGTGACTCTTCTCCTTCGATGGCGACCGTCAAAAAT
TGGTTTAATGAGTTTCAACGTGGTCGAACGTCGGTTTTCGATGAACCACGCCCAGGTGTC
CCGAAAACGGCTACCACGGAGGATGACGTGACAAAAATCCTGGATCTCGTATTGGCAGAC
CGCCGATTGAAGGTGCGCGAGATAGCTGAGACAGTAGGCATCTCAAAAGACCGCGTGGGT
CACATCCTGCATGAAGTTTTGGGCATGAGAAAGCTGTCGAATC
>Mariner-5_A_maculatum4
GAGCAATACCGGTCGGTGATTCGATTCTTGTTTTTGGAAGGGAAATCCCGCAGCGAAATC
AAAGAGCGCTTGGATGCTGTATACGGTGACTCTTCTCCTTCGATGGCGACCGTCAAAAAT
TGGTTTAATGAGTTTTAACGTGGTCGAACGTCGGTTTTCGATGAGTCACGCCCAGGTGCC
CCGAAAACGGATACCACGGAGGATAACGTGACAAAAATCCTCGATCTCATATTGGCAGAC
CTCCGATTGAAGGTGCGCAAGATAGCTGAGACAGTAGGCATCTCAAAAGACCTCGTGGGT
CATATCCTGCATGAAGTTTTGGGCATGAGAAAGCTGTCGAATC
>Mariner-5_A_maculatum5
AAGCAATACCGGTCGGTGATTCTATTCTTGTTTTTGGAAGGGAAATCCCGCAGCAAAATC
AAAGAGCGATTGGATGCTGTAAACGGTGACTCTTCTCCTTCGATGGCGACCGTCAAAAAT
TGGTTTAATGAGTTTCAACGTGGTCGAACGTCGGTTTTCGATGAGCCACGCCCAGGTGCC
CCGAAAATGGTTACCACGGAGGATAACGTGACAAAAATCCTCGATCTCGTATTGGCAGAC
CGCCGATTGAAGGTGCGCGAGATAGCTGAGACAGTAGGCATCTCAAAAGAACGCGTGGGT
CACATCCTGCATGAAGTTTTGGGCATGAGAAAGCTGTCGAATC
>Mariner-5_A_versicolor1
GAGCAATACCGGTCGGTGATTCGATTCTTGTTTTTGGAAGGGAAATCTCGCAGCGAAATC
A--GAGTGCTTGGATGCTGTATACGGTGACTCTTCTCCTTCGATGGCGACCGTCAAAAAT
TGGTTTAATGAGTCTCAACGTGGTCGAACGTCGGTTTTCGATGAGCCACGCTCAGGTGCC
CCGAAAACGGCTACCACGGAGGATAACGTGACAAAAATCCTCGATCTCATATTGGCAGAC
CGCCGATTGAAGGTGCGCGAGATAGCTGAGACAGTAGGCATCTCAAAAGACCGCTTGGGT
CACATCCTGCATGAAGTTTTGGGCATGAGAAAGCTGTCGAATC
>Mariner-5_A_versicolor2
GAGCAATACCGGTCGGTGATTCGATTCTTGTTTTTGGAAGGGAAATCCCGCAGCGAAATC
AAAGAGCGCTTGGATGCTGTATACGGTGACTCTTCTCCTTCGATGGCGACCGTCAAAAAT
TGGCTTAATGAGTTTCAACGCAGTCGAACGTCGGTTTTCGATGAGCCACGCTCAGGTGCC
CCGAAAACGGCTACCACGGAGGATAACGTGACAAAAATCCTCGATCTCGTATTGGCAGAC
CGCCGATTGAAGGTGCGCGAGATAGCTGAGACAGTAGGCATCTCAAAAGACCACGTGGGT
CACATCCTGCATGAAGTTTTGGGCATGAGAAAGCTGTCGAATC
>Mariner-5_A_versicolor3
GAGCAATACCGGTCGGTGATTCGATTCTTGTTTTTGGAAGGGAAATCCCGCAGCGAAATC
AAAGAGCGCTTGGATGCTGTATACGGTGACTCTTCTCCTTCGATGGCGACCGTCAAAAAT
TGGTTTAATGAGTTTCAACGTGGTCGAACGTCGGTTCTCGATGAGCCACGCTCAGGTGCC
CCGAAAACGGCTACCACGGAGGAAAACGTGACAAAAATCCTCGATCTCGTATTGGCAGAC
CGCCGATTGAAGGTGCGCGAGATAGCTGAGACAGTAGGCATCTCAAAAGACCGCGTGGGT
CACATCCTGCATGAAGTTTTGGGCATGAGAAAGCTGTCGAATC
>Mariner-5_A_versicolor4
GCGCAATACCGGTCGGTGATTCGATTCTTGTTTTTGGAAGGGAAATTCCGCAGCAAAATC
AAAGAGCGCTTGGATGCTGTATACGGTGACTCTTCTCCTTCGATGGCGACCGTCAAAAAT
TGGTTTAATGAGTTTCAACGTGGTCGAACGTCGGTTTTCGATGAGCTACGCTCAGGTGCC
CCGAAAACGGCTACCACGGAGGATAACGTGACAAAAATCCTCGATCTCTTATTGGCAGAC
CGCCGATTGAAGGTGCGCGAGATAGCTGAGACAGTAGGCATCTCAAAAGACCGCGTCGGT
CACATCCTGCATGAAGTTTTGGGCATGAGAAAGCTGTCGAATC
>Mariner-5_A_siculorum1
GAGCAATACCGGTCGGTGATTCTATTCTTGTTTTTGGAAGGGAAATCCAGCAGCGAAATC
AAAGAGCGCTTGGATGCTGTATATGGTGACTCTTCTCCTTCGATGGCGACCGTCCAAAAT
TGGTTTAATGAGTTTTAACTTTGTCGAACGTCGGTTTTCGATGAGCCACGCCCAGGTGCC
CCGAAAACGGCTACCACGGAGGATAACGTGAAAACAATCCTCGATCTTGTATTGGCAGAC
CGACGATTGAAGGTGCGCGAGACAGCTGAGACAGTAGGCATCTCAAAAGACCGCGTGGGT
CACATCCTGCATGAAGTTTTGGGCATGAGAAAGCTGTCGAATC
>Mariner-5_A_siculorum2
GAGCAATACCGGTCGGTGATTCGATTCTTGTTTCTGGAAGGGAAATCCCGCAGCAAAATC
AAAGAGCGCTTGGATGCTATATACGGTGACTCTTCTCCTTCGATGGCGACCGTCCAAAAT
TGGTTTAATGAGTTTCAACGTGGTCGAACGTCGGTTTTCGATGATCCACGCCCAGGTGCC
CCGAAAACGGTTACCACGTAGGATAACGTAAAAAAAATCCTCGATCTCGTATTGGCAGAC
CGACGATTGAAGGTGCGCGAGATAGCTGAGACAGTAGGCATCTCAAAAGACCGCCTGGGT
CACATCCTGCATGAAGTTTTGGGCATGAGAAAGCTGTCGAATC
>Mariner-5_A_siculorum3
GAGCAATACCGGTTGGTGATTCGATTCTTGTTTTTGGAAGGAAAATCCGGCAGCGAAATC
AAAGAGCGCTTGGATGCTGTATACGGTGACTCTTCTCCTTAGATGGCGACCATCAAAAAT
TGGTTTAATGAGTTTCAACGTGGTCAAACGTCGATTTTCGATGAGCCACGCCCAGGTGCC
CCAAAAACGGCTACCACGAAGGATAACGTGACAAAAATCCTCGATTTCGTATTGGCAGAC
TGCCGATTGAAGGTGCGCGAGATAGCTGAGACAGTAGGCATCTCAAAAGACCGCGTGGGT
CACATCCTGCATGAAGTTTTGGGCATGAGAAAGCTGTCGAATC
>Mariner-5_A_siculorum4
GAGCAATACCGGTCGGTGATTCGATTCTTGTTTTTGGAAGGAAAATCCGGCAGCGAAATC
AAAGAGCGCTTGGATGCTGTATACGGTGACTCTTCTCCTTAGATGGCGACCATCAAAAAT
TGGTTTAATGAGTTTCAACGTGGTCAAACGTCGATTTTCGATGAGCCACGCCCAGGTGCC
CCAAAAACGGCTACCACGAAGGATAACGTGACAAAAATCCTCGATCTCGTATTGGCAGAC
TGCCGATTGAAGGTGCGCGAGATAGCTGAGACAGTAGGCATCTCAAAAGACCGCGTGGGT
CACATCCTGCATGAAGTTTTGGGCATGAGAAAGCTGTCGAATC
>Mariner-5_A_nasatum1
GAGCAATACCGGTCGGTGATTCGATTCTTGTTTTTGGAAGGGAAATCCCGCAGCGAAATC
AAAGAGCGCTTGGATGCTGTATACGGTGACTCTTCTCCTTCGATGGCGACCGTCAAAAAT
TGGTTTAATGAGTTTCAACGTGGTCGAACGTCGGTTTTCGATGAGCCACGCATAGGTGCC
CCGAAAACGGCTACCACGGAGGATAACGTGAAAAAATTCCACGATCTCGTATTGGCAGAC
CGACGATTGAAGGTGCGCGAGATAGCTGAGACAGTAGGCATCTCAAAAGACCGCGTGGGT
CACATCCTGCATGAAGTTTTGGGCATGAGAAAGCTGTCGAATC
>Mariner-5_A_nasatum2
GAGCAATACCGGTCGGTGATTCGATTCTTGTTTTTGGAAGGGAAATCCCGCAGCGAAATC
AAAGAGCGCTTGGATGCTGTATACGGTGACTCTTCTCCTTCGATGGCGACCGTCAAAAAT
TGGTTTAATGAATTTCAACGTGGTCGAACGTCGGTTTTCGATGAGCCACGCCCAGGTGCC
CCGAAAACGGCTACCACGGAGGATAACGTAAAAAAAATCCACGATCCCGTATTGGCAGAC
TGACAATTGAAGGTGCGCGAGATAGCTGAGACAGTAGGCATCTCAAAAGACCGCGTGGGT
CACATCTTGCATGAAGTTTTGGGCATGAGAAAGCTGTCGAATC
>Mariner-5_A_nasatum3
GAGCA-TACCGGCCGGTGATACGATTCTTGTTTTTGGAAGGGAAATCCCGCAGCGAAATC
AAAGAGCGCTTGGATGCTGTATACGGTGACTCTTCTCCTTCGATTGCGACCGTCAGAAAT
TGGTTTAATGAGTTTCAACATATTCGAACGTCGGTTTTCGATGAGCCACGCTCAGGTGCC
CCGAAAACGGCTACCACGGAGGATAACGTGACAAAAATCCTCGACCTCGAATTGAGAGAC
AGCCGATTGAAGGTGCACGAGATAGCTGAGACAGTAAGCATCTCAAAAGACCGCGGAGGT
CACATCCTGCATGAAGTTTTGGGCATGAGAAAGCTGTCGAATC
>Mariner-5_A_nasatum4
G-GCAATACCGGTCGGTGATTCGATTCTTGTTTTTGGAAGGGAAATCCCGCAGCGAAATC
AAAGAGCGCTTGGATGCTGTATACGGKGACTCTTCTCCTTCAATGGCGATCGTCAAAAAT
TGGTTTAATGAGTTTCAACGTGGTCAAACGTCGGTTTTCGATGAGCCACGCCCAGGTGCC
CCGAAAACGGCTACCACGGAGGATAACGTGTAAAACATCGAAAATTTCGTATTGGCAGAC
CGACGATTGAAGGTGCGCGAGATAGCTGAAACAGTAGGCATCTCAAAAGACCGCGTGGGT
CACATCCTGCATGAAGTTTTGGGCATGAGAAAGCTGTCGAATC
>Mariner-5_A_nasatum5
GAGCAATACCGGTCGGTGATACGATTCTTGTTTTTGGAGGAGAAATCCCGCAGCGAAATC
AAAGAGCGCTTGGATGCTGTATACGGTGACTCTTCTACTTCGATGGCGACCATCAAAAAT
TGGTTTAATGAATTTCAACGTGGTCGAACGTCGGTTTTCGATGAGCCACGCCCAGGTGCC
CCGAAGACGGCTACCACGGAGGATAACGTGAAAAAAATCTTCGATCTCGTATTGGCAGAC
AGACGATTGAAGGTGTGCGAGATAGCTGAGACAGTAGGCATCTCAAAAGACCGCGTGGGT
CACATCCTGCATGAAGTTTTGGGCATGAGAAAGCTGTCGAATC
>Mariner-5_E_purpurascens1
GAGCAATACCGGTCGGTGATTCGATTCTTGTTTTTGGAAAGGAAATCCAGCAGCGAAATC
AAAGAGCGCTTGGATGCAGTATACGGTGACTCTTCTCCTTTGATGGCGATCGTCAAAAAT
TGATTTAATGAGTTTCAACGTGGTTGAACGTCGGTTTTCGATGAGCCACGCCCAGGTGCC
CCAAAAACGGCTACCACGGAGGATAACGTGACAAAAATCCTCGATCTCTTATTGGCAGAC
CGCCGATTGAAGGTACGCGAGATAGCTGAGACAGTAGGCATCTCAAAAAACCGCGTGGGT
CACATTATGCATAAAGTTTTAGGCATGAGAAAGCTGTCGAATC
>Mariner-5_E_purpurascens2
GAGCAATACCGGTCGGTGATTCGATTCTTGTTTTTGGAAGGGAAATCCCGCAGCGAAATC
AAAGAGCGCTTGGATGCTGTATACGGTGACTCTTCTCCTTCGATGGCGACCGTAAAAAAT
TGGTTTAATGAGTTTCAACGTGGTCGAACGTCGGTTCTCGATGAGCCACGCCCAGGTGCC
CCGAAAACGGCTACCACGGAGGATTACGTGACAAAAATCCTCGATCTTGTATTGGCAGAC
CGCCGATTGAAGGTGCGCGAGATAGCTGAGACAGTAGGCATCTCAAAAGACCGCGTGGGT
CACATCCTGCATGAAGTTTTGGGCATGAGAAAGCTGTCGAATC
>Mariner-5_E_purpurascens3
GAGCAATACCGGTCGGTAATTCGATTCTTGTTTTTGGAAGGGAAATCCCGCAGCGAAATC
AAAGAGCGCTTGAATGCTGTATACGGCGACTCTTCTCCTTCGATGGCGACCGTCAAAAAT
TGGTTTAATGAGTTTCAAAGTGGTCGAACGTTGGTTTTCGATGAGCCACGCCCAGGTGCC
CCAAAAACGGCTACCACGGAGGATAACGTGACAAAAATCTTCGATCTCGTATCGGCAGAC
CGCCGATTGAAGGTGCGCGAGATAGCTGAGACAGTAGGCATCTCAAAAGACCGCGTGGGT
CACATCCTGCACAAAGTTTTGGGCATGAGAAAGCTGTCGAATC
>Mariner-5_E_purpurascens4
GAGCAATACCGGTCGGTGATTTGATTCTTGTTTTTGGAAGGGAAATCCAGCAGCGAAATC
AAAGAGCGCTTGGATGCTGTATACGGTGACTCTTCTCTTTCGATGGCGACC---AAAAAT
TGGTTTAATGAGTTTCAACGTGGTCGAACGTCGGTTTTCGATGAGATACGCCCAGGTGCC
CCGAAAACGGCTACCACGGAGGATAACGTGACAAAAATCCTCGATCTCGTATTGGCAAAC
CGCCGATTGAAGGTGCGCAAGATAGCTGAGACAGTAGGCATCTCAAAAGACCGCGTGGGT
CACATCCTGCATGAAGTTTTGGGCATGAGAAAGCTGTCGAATC
>Mariner-5_E_purpurascens5
GAGCAATACCGGTCGGTGATTCGATTCTTGTTTTTGGAAGGGAAATCCCACAGCGAAATC
AAAGAGCGCTTGGATGCTGTATACGGTGACTCTTCTTCTTCGATGGCGACCGTTAAAAAT
TGGTTTAATGAGTTTCAACGTAGTCGAACGTCGGTTTTCGATGAACCACGCCCAGGCGCC
CCGAAAACGGCTACCACGGAAGATAACGTGACAAAAATCCTCGATCTCGTATTGGCAGAC
CGCCGATTGAAGGTGCGCGAGATAGCTGAGACAGTAGGCATCTCAAAAGACCGCGTGGGT
CACATCCTGCATGAAGTTTTGGGCATGAGAAAGCTGTCGAATC
>Mariner-5_Pdilatatus_dilatatus1
GAGCAATACCGGTCGGTGATTCGATTCTTGTTTTTGGAAGGGAAACCCCGCAGCGAAATC
AAAGAGCGCTTGGATGCTGTATACGGTGACTCTTCTCCTTCGATGGCGACCGTAAAAAAT
TGGTTTAATGAGTTTCAACGTGGTCGAACGTCGGTTCTCGATGAGCCACGCCCAGGTGCC
CCGAAAACGGCTACCACGGAGGATTACGTGACAAAAATCCTCGATCTCGTATTGGCAGAC
CGCCGATTGAAGGTGCGCGAGATAGCTGAGACAGTAGGCATCTCAAAAGACCGCGTGGGT
CACATCCTGCATGAAGTTTTGGGCATGAGAAAGCTGTCGAATC
>Mariner-5_Pdilatatus_dilatatus2
GAGCAATACCGGTCGGTGATTCCATTCTTGTTTTTGGAAGGGAAATCCCGTAGCGAAATC
AAAGAGCGCTTGGATGCTGTATACGGTGACTCTTCTCCTTCGATGGCGACCGTCAAAAAT
TGGTTTAATGAGTTTCAACGTGGTCGAACGTCGGTTTTCGATGAGCCACGCCCAGGTGCC
CCGAAAACGGCTACCACGGAGGATAACGTGACAAAAATCCTCGATCTCGTATTGGCAGAC
CCCCGATTGAAGGTGCGCGAGATAGCTGAGACAGTAGGCATCTCAAAA-ACCGCGTGGGT
CACATCCTGCATGGAGTTTTGGGCATGAGAAAGCTGTCGAATC
>Mariner-5_Pdilatatus_dilatatus3
GAGCAATACCGGTCGGTGATTCCATTCTTGTTTTTGGAAGGGAAATCCCGTAGCGAAATC
AAAGAGCGCTTGGATGCTGTATACGGTGACTCTTCTCCTTCGATGGCGACCGTCAAAAAT
TGGTTTAATGAGTTTCAACGTGGTCGAACGTCGGTTTTCGATGAGCCACGCCCAGGTGCC
CCGAAAACGGCTACCACGGAGGATAACGTGACAAAAATCCTCGATCTCGTATTGGCAGAC
CGCCGATTGAAGGTGCGCGAGATAGCTGGGACAGTAGGCATCTCAAAAGGCCGCGTGGGT
CACATCCTGCATGAAGTTTTGGGCATGAGAAAGCTGTCGAATC
>Mariner-5_Pdilatatus_dilatatus4
GAGTAATACCGGTCGGTGATTCGATTCTTGTTTTTGGAAGGGAAATCCCGCAGCGAAATC
AAAGAGCGCTTGGATGCTGTATACGGTGACTTTTCTCCTTCGATGGTGACCGTCAAAAAT
TGGTTTAATGAGTTTCAACGTGGTCGAACGTCGGTTTTCGATGAGCCACGCCCAGGTGCC
CCGAAAACGGCTACCACGGAGGATAACGTGACAAAAATCCTCGATTTCGTATTGGCAGAC
CGCCGATTGAAGGTGCGCGAGATAGCTGAGGCAGTAGGCATCTCAAAAGACCGCGTGGGT
CACATCCTGCATGAAGTTTTGAGCATGAGAAAGCTGTCGAATC
>Mariner-5_Pdilatatus_dilatatus5
GAGCAATACCGGTCGGTGATTCGATTCTTGTTTTTGGAAGGGAAATCCCGTAGCGAAATC
AAAGAGCGCTTGGATGCTGTATACGGTGACTCTTCTCCTTCGATGGCGACCGTCAAAAAT
TGGTTTAATGAGTTTCAACGTGGTCGAACGTCGGTTTTCGATGAGCCACGCCCAGGTGCC
CCGAAAACGGCTACCACTGAGGATAACGTGACAAAAATCCTCGATCTCGTATTGGCAGAC
AGCCGATTGAAGGTGCGCGAGATAGCTGAGACAGTAGGCATCTCAAAAGGCCGCGTGGGT
CACATCCTGCATGAAGTTTTGGGCATGAGAAAGCTGTCGAATC
>Mariner-5_Harpegnathos saltator strain R22G/1HarSal_1.0_1.contig31
GAGCAATATCGGTCGGTGATTCGATTCTTGTTTTTGGAAGGGAAATCGCGCAGCGAAATC
AAAGAGCGCTTGGATGCTGTGTACGGTGACTCTTCTCCTTCGATGGCGACCGTCAAAAAT
TGGTTTAACGAGTTTCAACGTGGTCGCACGTCGGTTTTTGATGAGCCACGCCCAGGTGCC
CCGAAAACGGCTACCACGGAGGATAACATGACAAAAATCCACGATCTCGTATTGGCAGAC
CGCCGATTGAAGGTGCGCGAGATAGCTGAGACAGTAGGCATCTCAAAAGACCGCGTGGGT
CATATCCTGCATGAAATTTTGGGCATGAGAAAGCTGTCGGCGC
>Mariner-5_Harpegnathos saltator strain R22G/1HarSal_1.0_1.contig1336
GAGCAATATCGGTCGGTGATTCGATTCTTGTTTTTGGAAGGGAAATCGCGCAGCGAAATC
AAAGAGCGCTTGGATGCTGTGTACGGTGACTCTTCTCCTTCGATGGCGACCGTCAAAAAT
TGGTTTAACGAGTTTCAACGTGGTCGCACGTCGGTTTTTGATGAGCCACGCCCAGGTGCC
CCGAAAACGGCTACCACGGAGGATAACATGACAAAAATCCACGATCTCGTATTGGCAGAC
CGCCGATTGAAGGTGCGCGAGATAGCTGAGACAGTAGGCATCTCAAAAGACCGCGTGGGT
CATATCCTGCATGAAATTTTGGGCATGAGAAAGCTGTCGGCGC
>Mariner-5_Harpegnathos saltator strain R22G/1HarSal_1.0_1.contig1381
GAGCAATATCGGTCGGTGATTCGATTCTTGTTTTTGGAAGGGAAATCGCGCAGCGAAATC
AAAGAGCGCTTGGATGCTGTGTACGGTGACTCTTCTCCTTCGATGGCGACCGTCAAAAAT
TGGTTTAACGAGTTTCAACGTGGTCGCACGTCGGTTTTTGATGAGCCACGCCCAGGTGCC
CCGAAAACGGCTACCACGGAGGATAACATGACAAAAATCCACGATCTCGTATTGGCAGAC
CGCCGATTGAAGGTGCGCGAGATAGCTGAGACAGTAGGCATCTCAAAAGACCGCGTGGGT
CATATCCTGCATGAAATTTTGGGCATGAGAAAGCTGTCGGCGC
>Mariner-5_Harpegnathossaltator strain R22G/1HarSal_1.0_1.contig1383
GAGCAATATCGGTCGGTGATTCGATTCTTGTTTTTGGAAGGGAAATCGCGCAGCGAAATC
AAAGAGCGCTTGGATGCTGTGTACGGTGACTCTTCTCCTTCGATGGCGACCGTCAAAAAT
TGGTTTAACGAGTTTCAACGTGGTCGCACGTCGGTTTTTGATGAGCCACGCCCAGGTGCC
CCGAAAACGGCTACCACGGAGGATAACATGACAAAAATCCACGATCTCGTATTGGCAGAC
CGCCGATTGAAGGTGCGCGAGATAGCTGAGACAGTAGGCATCTCAAAAGACCGCGTGGGT
CATATCCTGCATGAAATTTTGGGCATGAGAAAGCTGTCGGCGC
>Mariner-5_Harpegnathos saltator strain R22G/1HarSal_1.0_1.contig1580
GAGCAATATCGGTCGGTGATTCGATTCTTGTTTTTGGAAGGGAAATCGCGCAGCGAAATC
AAAGAGCGCTTGGATGCTGTGTACGGTGACTCTTCTCCTTCGATGGCGACCGTCAAAAAT
TGGTTTAACGAGTTTCAACGTGGTCGCACGTCGGTTTTTGATGAGCCACGCCCAGGTGCC
CCGAAAACGGCTACCACGGAGGATAACATGACAAAAATCCACGATCTCGTATTGGCAGAC
CGCCGATTGAAGGTGCGCGAGATAGCTGAGACAGTAGGCATCTCAAAAGACCGCGTGGGT
CATATCCTGCATGAAATTTTGGGCATGAGAAAGCTGTCGGCGC
>Mariner-5_Dbi
GAGCAATATCGGTCTGTGATTCGATTCTTGTTTTTGGAAGGGAAATCGCGCAGCGAAATC
AAAGAGCGCTTGGATGCTGTGTACGGTGACTCTTCTCCTTCGATGGCGACCGTCAAAAAT
TGGTTTAACGAGCTTCAACGTGGTCGCACGTCGGTTTTTGATGAGCCACGCCCAGGTGCC
CCGAAAACGGCTACCACAGAGGATAACGTGACAAAAATCCACGATCTCGTATTGGCAGAC
CGCCGATTGAAGATACGCGAGA-AGCTGAGACAGTAGGCATGTCAAAAGACCGCGTGGGT
CATATCCTGCATGAAATTTTGGGCATGAGAAAGCTGTCGG-GC
>Mariner-5_A_officinalis1
GAGCAATATCGGTCGGTGATTCGATTCTTGTTTTTGGAAGGGAAATCGCGCAGCGAAATC
AAAGAGCTCTTGGATGCTGTGTACGGTGACTCCTCTCCTTCGATGGCGACCGTCAAAAAT
TGGTTTAACGAGTTTCAACGTGGTCGCACGTCGGTTTTTGATGAGCCACGCCCAGGCGCC
CCAAAAAC-GCTACCACGGAGGATAACATTACAAAAATCCACGATCTCGTATTGGCAGAC
CGCCGATTGAAGGTGCGCCAGATAGCTGAGACAGTAAGCATCTCAAAAGACCGCGTGGGT
CATATTCTTCATGAAGTTTTGGGCATGAGAAAGCTGTCGAATC
>Mariner-5_A_officinalis2
GAGCAATATCGGTCGGTGATTCGATTCATGTTTTTGGAAGGGAAATCGCGCAGCGAAATC
AAAGAGCGCTTGGATGCTGTGTACGATGACTCCTCTCCTTCGATGGCGACCGTCAAAAAT
TGGTTTAACGAGTTTCAACGTGGTCGCACGTCGGTTTTTGATGAGCCACGCCCAGGCGCC
CCAAAAACGGCTACCACGGAGGATAACATTACAAAACTCTACGATCTCGTATTGGCAGAC
CGCCGATTGAAGGTGCGCGAGATAGCTGAGACAGTAAGCATCTCAAAAGACCGCGTGGGT
CATATTCTGCATGAAATTTTGGGCATGAGAAAGCTGTCGAATC
>Mariner-5_A_officinalis3
GAGCAATATCGGTCGGTGATTCGATTCTTGTTTTTGGAAGGGAAATCGTGCAGCGAAATC
AAAGAGCGCCTGGATGCTGTGTACGGTGACTCCTCTCCTTCGATGGTGACCGTCGAAAAT
TGGTTTAACGAGTTTCAACGTGGTTGCACGTCGGTTTTTGATGAGCCACGCCCAGGCGCC
CCAAAAACGGCTACCACGGAGGATAACATTCCAAAACTCCACGATCTCGTATTGGCAGAC
CACCGATTGAAGGTGCGCGAGATAGCAGAGACAGTAAGCGTCTCAAAAGACCGCGTGGGT
CATATTCTGCATGAAATTTTGGGCATGAGAAAGCTGTCGAATC
>Mariner-5_A_officinalis4
----------------------GATTCTTGTTTTTGGAAGGGAAATCGCGCGGCGAAATC
AAAGAGCGCTCGGATGCTGT-TACSTTGACTCTTCTCCTTAGATGGCGMCCGTCAAGAAT
TGGTTTAGCGAGTTTCAAGGTGGTCGCACGTCGGTTCTATATGAGCCACGGCCAGGCTCC
CCAAAAACGGTTACCACGGAGGATAACATTACAAAACTCCTCGATCTCGTATTGGCAGAC
CGCCGATTGAAGGTGCGCGAGATAGCTGAGACAGTAAGCATCTCAAAAGACCGCGTGGGT
CATATTGGGCAKGAATTTTTGGGCATGAGAAAGCTG-CGAATC
>Mariner-5_P_scaber1
GAGCAATATCGGTCGGTGATTCGATTCTTGTTTTTGGAAGGGAAATCGCGCAGCGAAATC
AAAGAGCGCTTGGATGCTGTGTACGGTGACTCCTCTACTTTGATGGCGACCGTCAAAAAT
TGGTTTAACGAGTTTCAACGTGGTCGCACGTCGGTTTTTGATGAGCCACGCCCAGGCGCC
CCAAAAACGGCTACCACGGAGGATAACATTACAAAACTCCATGATCTCGTATTGGCAGAC
CGCCGATTGAAGGTGCGCGAGATAGCTGAGACAGTAAGCATCTCAAAAGACCGCGTGGGT
CATATTCTGCATGAAATTTTGGGCATGAGAAAGCTGTCGAATC
>Mariner-5_P_scaber2
TAGCAATATCGGTCGGTGATTTGATTCTTGCTTTTGGAAGGGAAATCGCGCAGCGAAATC
AAAAAGCGCTTGAATTCTGTGTACGGTGACTTCTCTCCTTTGATGGAGACCGTCAAAAAT
TGGTTTAACGAGTTTCAACGTGGTCGCACGTCGGTTTTTGATGAGCCACGCCCAGGCGCC
CCAAAAACGGCTACCACGAAGGATAACATTACAAAACTCCACGATCTCGTATTGGCAGAC
CGCCGATTGAAGGTGCGCGAGATAGCTGAGACAGTAAGCATCTCAAAAGGCCGCGTGGGT
CATATTCTGCATGAAATTTTTGGCATGAGAAAGCTGTCGAATC
>Mariner-5_P_scaber3
GAGCAATATCGGTCGGTGATTCGATTCTTGTTTTTGGAAGGGAAATCGCGCAGCGAAATC
AAAGAGCGCTTGGATGCTTTGTACGGTGACTCCTCTCCTTCGATGGCGACCGTCAAAAAT
TGGTTTATCGAGTTTCAACTTGGTCGCACGTCGGTTTTTGATGAGCCACGCCCAGGCGCC
CCAAAAACGGCTACCACGAAGGATATCATTACAAAACTCCACGATCTCGTATTGGCAGAC
CGCCGATTGAAGGTGCGCGAGATAGCTGAGACAGTAGGCATCTCAAAAGACCGCGTGGGT
CATATTCTGCATGAAATGTTGGGCATGAGAAAGCTGTCTAATC
>Mariner-5_P_scaber4
AAGCAATATCAGTCGGTGATTCGATTCTTGTTTTTGGAAGGGAAATCGCGCAACGGAATC
AAAGAGCGCTTGGATGCTGTGTACGGAGACTCCTCTCCTTCTATGGCGACCGTCAAAAAT
TGGTTTAACGAGTTTCAACGTGGTCGCACGTCGGTTTTTGATGAGCCACGCCCAGGCGCC
CCAAAAACGGCTACCACGGAGGATAACATTACAAAAC-TCACGATCTCGTATTGGCAGAT
CGCCGATTGAAGGTGCGCGAGATAGCTGAGACAGTAAGCATCTCAAAAGACAGCGTGGGT
CATATTCTGCATGAAATTTTGGGCATGAGAAAGCTGTCGAATC
>Mariner-5_P_scaber5
GAGCAATATCGGTCGGTGATTCGATTCTTGTTTTTGGAAGGGAAATCGCGCAGCGAAATC
AAAGAGCGCTTGGATGCTGTGTACGGTGACTCCTCTCCTTCGATGGCGACCGTCAAAAAT
TGGTTTAACGAGTTTCAACGTGGTCGCACGTCGGTTTTTGATGAGCCACGCTCAGGCGCC
CCAAAAACGGCTACCACGGAGGATAACATTACAAAGTTCCACGATCTCGTATTGGCAGAC
CGCCGATTCAAGGTGCGCGAGATAGCCGAGACAGTAAGCATCTCAAAAGACCGCGTGGGT
CATATTCTGCATGAAATTTTGGGCATGAGAAAGCTGTCGAATC
